# Supplementary material for: Genome-Scale Metabolic Reconstruction of Acetobacter pasteurianus 386B, a Candidate Functional Starter Culture for Cocoa Bean Fermentation
Source: Front Microbiol. 2019 Dec 5;10:2801. doi: 10.3389/fmicb.2019.02801 (PMC6915089; doi:10.3389/fmicb.2019.02801)
Supplement: SUPPLEMENTARY FILE S2 — Gene-protein-reaction associations of the A. pasteurianus 386B GEM. [file Data_Sheet_2.xlsx]

## Sheet: iAp386B454
ExplorEnz accepted name	EC or TC number	Gene identifier	MNX 3.0	Reversibility	Pathway	Curation notes
		APA386B_2439 and APA386B_76 and APA386B_122 and APA386B_368 and APA386B_552 and APA386B_824 and APA386B_863 and APA386B_877 and APA386B_944 and APA386B_970 and APA386B_976 and APA386B_1360 and APA386B_1390 and APA386B_1412 and APA386B_1758 and APA386B_1783 and APA386B_1784 and APA386B_1851 and APA386B_2175 and APA386B_2243 and APA386B_2266 and APA386B_2290 and APA386B_2297 and APA386B_2411 and AP…	Prot_syn	FALSE
			EX_BIOMASS	FALSE
			386B_BIOMASS_reaction	FALSE
		APA386B_541 and APA386B_2184 and APA386B_2488 and APA386B_2513 and APA386B_2515	LPS_exp	FALSE
		APA386B_801 and APA386B_804	MUREIN_syn	FALSE
			LPD_syn	FALSE
			FA_syn	FALSE
		APA386B_100 and APA386B_101 and APA386B_190 and APA386B_193 and APA386B_523 and APA386B_995 and APA386B_1315 and APA386B_2145 and APA386B_2434 and APA386B_2436 and APA386B_2465 and APA386B_2499 and APA386B_2505	RNA_syn	FALSE
		APA386B_857 and APA386B_1003 and APA386B_1362 and APA386B_1534 and APA386B_1741 and APA386B_2226 and APA386B_2374 and APA386B_2752	DNA_syn	FALSE
argininosuccinate synthase	6.3.4.5	APA386B_365	MNXR95949	FALSE	Amino acids biosynthesis
argininosuccinate lyase	4.3.2.1	APA386B_2368	MNXR95948	TRUE	Amino acids biosynthesis
ornithine carbamoyltransferase	2.1.3.3	APA386B_2234	MNXR102137	TRUE	Amino acids biosynthesis
acetylornithine transaminase	2.6.1.11	APA386B_2235	MNXR95388	TRUE	Amino acids biosynthesis
prephenate dehydrogenase	1.3.1.12	APA386B_1690	MNXR103121	TRUE	Amino acids biosynthesis
acetylglutamate kinase	2.7.2.8	APA386B_2170	MNXR95256	FALSE	Amino acids biosynthesis
glutamate N-acetyltransferase	2.3.1.35	APA386B_1437	MNXR102221	TRUE	Amino acids biosynthesis
carbamoyl-phosphate synthase (glutamine-hydrolysing)	6.3.5.5	APA386B_2500 or APA386B_2501	MNXR96485	FALSE	Amino acids biosynthesis
glutamate synthase (NADPH)	1.4.1.13	APA386B_893 and APA386B_894	MNXR100291	TRUE	Amino acids biosynthesis
N-acetyl-&gamma;-glutamyl-phosphate reductase	1.2.1.38	APA386B_1816	MNXR95530	TRUE	Amino acids biosynthesis
glutamate 5-kinase	2.7.2.11	APA386B_789	MNXR100277	FALSE	Amino acids biosynthesis
indole-3-glycerol-phosphate lyase	4.1.2.8	APA386B_1796 and APA386B_1797	MNXR99889	TRUE	Amino acids biosynthesis
spontaneous_rxn			MNXR99897	TRUE	Amino acids biosynthesis
pyrroline-5-carboxylate reductase	1.5.1.2	APA386B_1448	1_5_1_2_rxn	FALSE	Amino acids biosynthesis
pyrroline-5-carboxylate reductase	1.5.1.2	APA386B_1448	1_5_1_2_rxn2	FALSE	Amino acids biosynthesis
amino-acid N-acetyltransferase	2.3.1.1	APA386B_1437	MNXR95259	TRUE	Amino acids biosynthesis
phosphogluconate dehydratase	4.2.1.12	APA386B_1796 and APA386B_1797	MNXR104946	TRUE	Amino acids biosynthesis
anthranilate synthase	4.1.3.27	APA386B_2741 and APA386B_2743	MNXR95843	TRUE	Amino acids biosynthesis
anthranilate phosphoribosyltransferase	2.4.2.18	APA386B_2741 and APA386B_2743	MNXR95842	TRUE	Amino acids biosynthesis
phosphoribosylanthranilate isomerase	5.3.1.24	APA386B_1031	MNXR103156	TRUE	Amino acids biosynthesis
indole-3-glycerol-phosphate synthase	4.1.1.48	APA386B_2740	MNXR100814	TRUE	Amino acids biosynthesis
glutamate-5-semialdehyde dehydrogenase	1.2.1.41	APA386B_1857	MNXR99896	FALSE	Amino acids biosynthesis
dihydroxy-acid dehydratase	4.2.1.9	APA386B_205 or APA386B_1291	MNXR97358	TRUE	Amino acids biosynthesis
ornithine cyclodeaminase	4.3.1.12	APA386B_2319	MNXR102218	TRUE	Amino acids biosynthesis
ketol-acid reductoisomerase (NADP+)	1.1.1.86	APA386B_834	MNXR97523	TRUE	Amino acids biosynthesis
leucine transaminase	2.6.1.6	APA386B_1001	MNXR96229	TRUE	Amino acids biosynthesis
3-isopropylmalate dehydratase	4.2.1.33	APA386B_640 or APA386B_641	MNXR100826	TRUE	Amino acids biosynthesis
2-isopropylmalate synthase	2.3.3.13	APA386B_1564	MNXR100879	FALSE	Amino acids biosynthesis
3-isopropylmalate dehydratase	4.2.1.33	APA386B_640 or APA386B_641	MNXR100827	TRUE	Amino acids biosynthesis
diaminopimelate epimerase	5.1.1.7	APA386B_1274	MNXR97143	TRUE	Amino acids biosynthesis
diaminopimelate decarboxylase	4.1.1.20	APA386B_2366	MNXR97141	TRUE	Amino acids biosynthesis
succinyl-diaminopimelate desuccinylase	3.5.1.18	APA386B_2172	MNXR104300	TRUE	Amino acids biosynthesis
succinyldiaminopimelate transaminase	2.6.1.17	APA386B_2235	MNXR104301	TRUE	Amino acids biosynthesis
thioethanolamine S-acetyltransferase	2.3.1.11	APA386B_2171	MNXR104806	FALSE	Amino acids biosynthesis
branched-chain-amino-acid transaminase	2.6.1.42	APA386B_1001	MNXR96230	TRUE	Amino acids biosynthesis
4-hydroxy-tetrahydrodipicolinate synthase	4.3.3.7	APA386B_2707	MNXR113514	TRUE	Amino acids biosynthesis
aspartate kinase	2.7.2.4	APA386B_2649	MNXR96085	FALSE	Amino acids biosynthesis
4-hydroxy-tetrahydrodipicolinate reductase	1.17.1.8	APA386B_1776	MNXR108728	TRUE	Amino acids biosynthesis
glutamine synthetase	6.3.1.2	APA386B_2129	MNXR100024	FALSE	Amino acids biosynthesis
asparagine synthase (glutamine-hydrolysing)	6.3.5.4	APA386B_665	MNXR96059	FALSE	Amino acids biosynthesis
aspartate transaminase	2.6.1.1	APA386B_861 or APA386B_862 or APA386B_942	MNXR96079	TRUE	Amino acids biosynthesis
glutamate-pyruvate aminotransferase	2.6.1.2	APA386B_991	MNXR95698	TRUE	Amino acids biosynthesis
phosphoserine phosphatase	3.1.3.3	APA386B_838	MNXR103260	TRUE	Amino acids biosynthesis
threonine synthase	4.2.3.1	APA386B_602	MNXR104846	FALSE	Amino acids biosynthesis
homoserine kinase	2.7.1.39	APA386B_887	MNXR100737	FALSE	Amino acids biosynthesis
aspartate-semialdehyde dehydrogenase	1.2.1.11	APA386B_1512	MNXR96039	TRUE	Amino acids biosynthesis
phosphoglycerate dehydrogenase	1.1.1.95	APA386B_2712	MNXR102527	TRUE	Amino acids biosynthesis
phosphoribosyl-AMP cyclohydrolase	3.5.4.19	APA386B_668	MNXR103154	TRUE	Amino acids biosynthesis
cysteine synthase	2.5.1.47	APA386B_1129 or APA386B_2256	MNXR97007	TRUE	Amino acids biosynthesis
shikimate dehydrogenase	1.1.1.25	APA386B_2372	MNXR104378	TRUE	Amino acids biosynthesis
shikimate kinase	2.7.1.71	APA386B_2293	MNXR104379	FALSE	Amino acids biosynthesis
3-phosphoshikimate 1-carboxyvinyltransferase	2.5.1.19	APA386B_1542	MNXR103226	TRUE	Amino acids biosynthesis
chorismate synthase	4.2.3.5	APA386B_2673	MNXR96709	FALSE	Amino acids biosynthesis
3-deoxy-7-phosphoheptulonate synthase	2.5.1.54	APA386B_821	MNXR97218	TRUE	Amino acids biosynthesis
3-dehydroquinate synthase	4.2.3.4	APA386B_2293	MNXR97447	FALSE	Amino acids biosynthesis
homoserine dehydrogenase	1.1.1.3	APA386B_992	1_1_1_3_rxn	FALSE	Amino acids biosynthesis
homoserine dehydrogenase	1.1.1.3	APA386B_992	1_1_1_3_rxn2	FALSE	Amino acids biosynthesis
homoserine O-acetyltransferase	2.3.1.31	APA386B_2138	MNXR100736	TRUE	Amino acids biosynthesis
3-dehydroquinate dehydratase	4.2.1.10	APA386B_1330	MNXR97449	TRUE	Amino acids biosynthesis
O-acetylhomoserine aminocarboxypropyltransferase	2.5.1.49	APA386B_753	MNXR95631	TRUE	Amino acids biosynthesis
ribose-phosphate diphosphokinase	2.7.6.1	APA386B_1894	MNXR106802	FALSE	Amino acids biosynthesis
aspartate 4-decarboxylase	4.1.1.12	APA386B_482 or APA386B_1928	MNXR96078	FALSE	Amino acids biosynthesis
adenosylhomocysteinase	3.3.1.1	APA386B_2275	MNXR95492	TRUE	Amino acids biosynthesis
methionine adenosyltransferase	2.5.1.6	APA386B_1777	MNXR101407	FALSE	Amino acids biosynthesis
sulfate adenylyltransferase	2.7.7.4	APA386B_2682 and APA386B_2683	MNXR104240	TRUE	Amino acids biosynthesis
adenylyl-sulfate kinase	2.7.1.25	APA386B_2683	MNXR95159	TRUE	Amino acids biosynthesis
Phosphoadenylyl-sulfate reductase (thioredoxin)	1.8.4.8	APA386B_2681	MNXR102376	TRUE	Amino acids biosynthesis
assimilatory sulfite reductase (NADPH)	1.8.1.2	APA386B_2685	MNXR104650	FALSE	Amino acids biosynthesis
carbonic anhydrase	4.2.1.1	APA386B_2142	MNXR100482	TRUE	Amino acids biosynthesis
methionine synthase	2.1.1.13	APA386B_1257	2_1_1_13_rxn	TRUE	Amino acids biosynthesis
phosphoserine transaminase	2.6.1.52	APA386B_1505	MNXR103225	TRUE	Amino acids biosynthesis
aromatic-amino-acid transaminase	2.6.1.57	APA386B_861 or APA386B_862 or APA386B_942 or APA386B_1001	MNXR102631	TRUE	Amino acids biosynthesis
chorismate mutase	5.4.99.5	APA386B_2586	MNXR96708	TRUE	Amino acids biosynthesis
serine O-acetyltransferase	2.3.1.30	APA386B_715	MNXR104275	FALSE	Amino acids biosynthesis
ATP phosphoribosyltransferase	2.4.2.17	APA386B_1800 or APA386B_899	MNXR96132	FALSE	Amino acids biosynthesis
3-isopropylmalate dehydrogenase	1.1.1.85	APA386B_639	MNXR100878	TRUE	Amino acids biosynthesis
phosphoribosyl-ATP diphosphatase	3.6.1.31	APA386B_1258 or APA386B_1462	MNXR103155	FALSE	Amino acids biosynthesis
1-(5-phosphoribosyl)-5-[(5-phosphoribosylamino)methylideneamino]imidazole-4-carboxamide isomerase	5.3.1.16	APA386B_1460	MNXR103169	TRUE	Amino acids biosynthesis
imidazole-glycerol-phosphate synthase	4.3.2.-	APA386B_1461 and APA386B_1459	MNXR100811	TRUE	Amino acids biosynthesis
imidazoleglycerol-phosphate dehydratase	4.2.1.19	APA386B_1458	MNXR100813	TRUE	Amino acids biosynthesis
histidinol-phosphate transaminase	2.6.1.9	APA386B_1150	MNXR95852	TRUE	Amino acids biosynthesis
histidinol-phosphatase	3.1.3.15	APA386B_1458	MNXR100642	FALSE	Amino acids biosynthesis
prephenate dehydratase	4.2.1.51	APA386B_2708	MNXR103123	TRUE	Amino acids biosynthesis
histidinol dehydrogenase	1.1.1.23	APA386B_900	MNXR107887	TRUE	Amino acids biosynthesis
threonine ammonia-lyase	4.3.1.19	APA386B_2498	MNXR119155	TRUE	Amino acids biosynthesis
threonine ammonia-lyase	4.3.1.19	APA386B_2498	MNXR114401	TRUE	Amino acids biosynthesis
threonine ammonia-lyase	4.3.1.19	APA386B_2498	MNXR114398	TRUE	Amino acids biosynthesis
acetohydroxybutanoate synthase	2.2.1.6	APA386B_835 and APA386B_836	MNXR95260	FALSE	Amino acids biosynthesis
ketol-acid reductoisomerase (NADP+)	1.1.1.86	APA386B_834	MNXR100902	TRUE	Amino acids biosynthesis
branched-chain-amino-acid transaminase	2.6.1.42	APA386B_1001	MNXR96228	TRUE	Amino acids biosynthesis
dihydroxy-acid dehydratase	4.2.1.9	APA386B_205 or APA386B_1291	MNXR97359	TRUE	Amino acids biosynthesis
glycine hydroxymethyltransferase	2.1.2.1	APA386B_845	2_1_2_1_rxn	TRUE	Amino acids biosynthesis
aromatic-amino-acid transaminase	2.6.1.57	APA386B_861 or APA386B_862 or APA386B_942	MNXR105000	TRUE	Amino acids biosynthesis
histidinol dehydrogenase	1.1.1.23	APA386B_900	MNXR106847	TRUE	Amino acids biosynthesis
3-isopropylmalate dehydrogenase	1.1.1.85	APA386B_639	MNXR102180	TRUE	Amino acids biosynthesis
phosphoglycerate kinase	2.7.2.3	APA386B_1519	MNXR102538	TRUE	EMP pathway
glyceraldehyde-3-phosphate dehydrogenase (phosphorylating)	1.2.1.12	APA386B_1520	MNXR100040	TRUE	EMP pathway
mannitol 2-dehydrogenase	1.1.1.67	APA386B_2545	MNXR101675	TRUE	EMP pathway
phosphopyruvate hydratase	4.2.1.11	APA386B_2618	MNXR97932	TRUE	EMP pathway
glucose-6-phosphate isomerase	5.3.1.9	APA386B_1153	MNXR106678	TRUE	EMP pathway
triose-phosphate isomerase	5.3.1.1	APA386B_2746	MNXR104918	TRUE	EMP pathway
fructose-bisphosphate aldolase	4.1.2.13	APA386B_1752	MNXR99459	TRUE	EMP pathway
fructose-bisphosphatase	3.1.3.11	APA386B_993	MNXR106670	FALSE	EMP pathway
fructokinase	2.7.1.4	APA386B_356	MNXR106668	FALSE	EMP pathway
pyruvate kinase	2.7.1.40	APA386B_2108	MNXR103371	FALSE	EMP pathway
pyruvate, phosphate dikinase	2.7.9.1	APA386B_814	MNXR103107	FALSE	EMP pathway
phosphoglycerate mutase	5.4.2.1	APA386B_2495	MNXR102547	TRUE	EMP pathway	2,3-bisphosphoglycerate-independent phosphoglycerate mutase (Foster et al., 2010)
		APA386B_2693 and APA386B_2695 and APA386B_2160 and APA386B_2672	cis_vaccenoyl_rxn	TRUE	Fatty acid biosynthesis
acetyl-CoA carboxylase	6.4.1.2	( APA386B_939 and APA386B_940 ) or ( APA386B_1331 and APA386B_1332 and APA386B_2295 and APA386B_1414 )	MNXR95219	FALSE	Fatty acid biosynthesis
[acyl-carrier-protein] S-malonyltransferase	2.3.1.39	APA386B_2696	MNXR101421	FALSE	Fatty acid biosynthesis
		APA386B_2693 and APA386B_2695 and APA386B_2160 and APA386B_2672	palmitoleoyl_rxn	TRUE	Fatty acid biosynthesis
3-oxoacyl-[acyl-carrier-protein] reductase	1.1.1.100	APA386B_2695	1_1_1_100_rxn	TRUE	Fatty acid biosynthesis
3-hydroxyacyl-[acyl-carrier-protein] dehydratase	4.2.1.59	APA386B_2160	4_2_1_59_rxn	TRUE	Fatty acid biosynthesis
enoyl-[acyl-carrier-protein] reductase	1.3.1.9	APA386B_2672	1_3_1_9_rxn	TRUE	Fatty acid biosynthesis
beta-ketoacyl-[acyl-carrier-protein] synthase	2.3.1.41, 2.3.1.179	APA386B_2693	MNXR109245	TRUE	Fatty acid biosynthesis	FabF
3-oxoacyl-[acyl-carrier-protein] reductase	1.1.1.100	APA386B_2695	MNXR94952	TRUE	Fatty acid biosynthesis	FabG
3-hydroxyacyl-[acyl-carrier-protein] dehydratase	4.2.1.59	APA386B_2160	MNXR94887	TRUE	Fatty acid biosynthesis	FabZ
enoyl-[acyl-carrier-protein] reductase	1.3.1.9	APA386B_2672	MNXR109246	TRUE	Fatty acid biosynthesis	FabI
		APA386B_2693 and APA386B_2695 and APA386B_2160 and APA386B_2672	dodecanoyl_rxn	TRUE	Fatty acid biosynthesis
beta-ketoacyl-[acyl-carrier-protein] synthase III	2.3.1.180	APA386B_628	MNXR100913	FALSE	Fatty acid biosynthesis	FabH
		APA386B_2693 and APA386B_2695	3_hydroxymyristoyl_rxn	TRUE	Fatty acid biosynthesis
		APA386B_2160 and APA386B_2672	myristoyl_rxn	TRUE	Fatty acid biosynthesis
		APA386B_2693 and APA386B_2695 and APA386B_2160 and APA386B_2672	palmitoyl_rxn	TRUE	Fatty acid biosynthesis
		APA386B_2693 and APA386B_2695 and APA386B_2160 and APA386B_2672	stearoyl_rxn	TRUE	Fatty acid biosynthesis
glycine hydroxymethyltransferase		APA386B_845	MNXR121840_rxn	TRUE	Folate transformations
glycine cleavage system	2.1.2.10, 1.4.4.2, 1.8.1.4	APA386B_2271 and APA386B_1224 and APA386B_1225 and APA386B_1226	glyc_cleav_rxn	TRUE	Folate transformations
formate dehydrogenase	1.17.5.3	APA386B_345 and APA386B_349 and APA386B_350 and APA386B_351 and APA386B_352	1_17_5_3_rxn	FALSE	Folate transformations
formyltetrahydrofolate deformylase	3.5.1.10	APA386B_2048	MNXR99669	TRUE	Folate transformations
methylenetetrahydrofolate dehydrogenase (NADP+)	1.5.1.5	APA386B_1715	MNXR101749	TRUE	Folate transformations
methenyltetrahydrofolate cyclohydrolase	3.5.4.9	APA386B_1715	MNXR101748	TRUE	Folate transformations
5-formyltetrahydrofolate cyclo-ligase	6.3.3.2	APA386B_1748	MNXR99668	FALSE	Folate transformations
methylenetetrahydrofolate reductase	1.5.1.20	APA386B_1714	MNXR101751	TRUE	Folate transformations
3-deoxy-manno-octulosonate-8-phosphatase	3.1.3.45	APA386B_1155	MNXR100933	TRUE	LPS Biosynthesis
acyl-[acyl-carrier-protein]-UDP-N-acetylglucosamine O-acyltransferase	2.3.1.129	APA386B_2161 and APA386B_2162	2_3_1_129_rxn	TRUE	LPS Biosynthesis
UDP-3-O-acyl-N-acetylglucosamine deacetylase	3.5.1.108	APA386B_810	MNXR105110	TRUE	LPS Biosynthesis
UDP-3-O-(3-hydroxymyristoyl)glucosamine N-acyltransferase	2.3.1.191	APA386B_2159	2_3_1_191_rxn	TRUE	LPS Biosynthesis
UDP-2,3-diacylglucosamine diphosphatase	3.6.1.54	APA386B_2163	MNXR105170	TRUE	LPS Biosynthesis
tetraacyldisaccharide 4'-kinase	2.7.1.130	APA386B_2688	MNXR104762	TRUE	LPS Biosynthesis
lipid-A-disaccharide synthase	2.4.1.182	APA386B_669	MNXR101119	TRUE	LPS Biosynthesis
arabinose-5-phosphate isomerase	5.3.1.13	APA386B_2187	MNXR95132	TRUE	LPS Biosynthesis
3-deoxy-8-phosphooctulonate synthase	2.5.1.55	APA386B_2749	MNXR115991	TRUE	LPS Biosynthesis
spontaneous_rxn			MNXR120392	TRUE	LPS Biosynthesis
3-deoxy-manno-octulosonate cytidylyltransferase	2.7.7.38	APA386B_2709	MNXR100932	TRUE	LPS Biosynthesis
(Kdo)-lipid IVA 3-deoxy-D-manno-octulosonic acid transferase	2.4.99.13	APA386B_2687	MNXR101684	TRUE	LPS Biosynthesis
lipid IVA 3-deoxy-D-manno-octulosonic acid transferase	2.4.99.12	APA386B_2687	MNXR101683	TRUE	LPS Biosynthesis
UDP-glucose 4-epimerase	5.1.3.2	APA386B_2364	MNXR105057	TRUE	LPS Biosynthesis
UTP-glucose-1-phosphate uridylyltransferase	2.7.7.9	APA386B_2638	MNXR100022	TRUE	LPS Biosynthesis
phosphoglucomutase (alpha-D-glucose-1,6-bisphosphate-dependent)	5.4.2.2	APA386B_513	MNXR102548	TRUE	LPS Biosynthesis
D-glycero-beta-D-manno-heptose-7-phosphate kinase	2.7.1.167	APA386B_2193	MNXR109732	TRUE	LPS Biosynthesis
D-glycero-beta-D-manno-heptose 1,7-bisphosphate 7-phosphatase	3.1.3.82		MNXR109733	TRUE	LPS Biosynthesis
ADP-glyceromanno-heptose 6-epimerase	5.1.3.20	APA386B_1137	MNXR95551	TRUE	LPS Biosynthesis
D-sedoheptulose 7-phosphate isomerase	5.3.1.28		MNXR104235	TRUE	LPS Biosynthesis
ADP-heptose:LPS heptosyltransferase I	2.4.-.-		MNXR123197	TRUE	LPS Biosynthesis
ADP-heptose:LPS heptosyltransferase II	2.4.1.-	APA386B_879	MNXR100604	TRUE	LPS Biosynthesis
D-glycero-beta-D-manno-heptose 1-phosphate adenylyltransferase	2.7.7.70	APA386B_2193	MNXR100378	TRUE	LPS Biosynthesis
lipopolysaccharide core heptose (I) kinase	2.7.1.-		MNXR123199	TRUE	LPS Biosynthesis
lipopolysaccharide core heptosyltransferase III	2.4.-.-	APA386B_663	MNXR123200	TRUE	LPS Biosynthesis
lipopolysaccharide core heptose (II) kinase	2.7.1.-		MNXR123201	TRUE	LPS Biosynthesis
lipopolysaccharide 3-alpha-galactosyltransferase	2.4.1.44		MNXR123202	TRUE	LPS Biosynthesis
lipopolysaccharide glucosyltransferase II	2.4.1.73		MNXR123203	TRUE	LPS Biosynthesis
lauroyl-Kdo2-lipid IVA myristoyltransferase	2.3.1.243	APA386B_2689	MNXR116071	TRUE	LPS Biosynthesis
lipopolysaccharide glucosyltransferase	2.4.1.58		MNXR123204	TRUE	LPS Biosynthesis
lipopolysaccharide heptosyltransferase	2.4.-.-	APA386B_598	MNXR123205	TRUE	LPS Biosynthesis
Kdo2-lipid IVA lauroyltransferase	2.3.1.241	APA386B_2689	2_3_1_241_rxn	TRUE	LPS Biosynthesis
lipopolysaccharide glucosyltransferase I	2.4.1.-	APA386B_2376	MNXR123198	TRUE	LPS Biosynthesis
			NGAM_rxn	FALSE	NGAM
phosphoribosylamine-glycine ligase	6.3.4.13	APA386B_1502	MNXR103139	FALSE	Nucleotide Biosynthesis
phosphoribosylglycinamide formyltransferase	2.1.2.2	APA386B_2380	2_1_2_2_rxn	TRUE	Nucleotide Biosynthesis
phosphoribosylformylglycinamidine synthase	6.3.5.3	APA386B_2723 and APA386B_2724 and APA386B_2726	MNXR108904	FALSE	Nucleotide Biosynthesis
orotate phosphoribosyltransferase	2.4.2.10	APA386B_2582	MNXR102231	TRUE	Nucleotide Biosynthesis
aspartate carbamoyltransferase	2.1.3.2	APA386B_2265	MNXR96080	TRUE	Nucleotide Biosynthesis
dihydroorotase	3.5.2.3	APA386B_1592 or APA386B_2264	MNXR97428	TRUE	Nucleotide Biosynthesis
orotidine-5'-phosphate decarboxylase	4.1.1.23	APA386B_1032	MNXR102190	TRUE	Nucleotide Biosynthesis
dihydroorotate dehydrogenase (quinone)	1.3.5.2	APA386B_1744	1_3_5_2_rxn	TRUE	Nucleotide Biosynthesis
nucleoside-triphosphate phosphatase	3.6.1.15	APA386B_1548	MNXR102045	FALSE	Nucleotide Biosynthesis
phosphoribosylformylglycinamidine cyclo-ligase	6.3.3.1	APA386B_2381	MNXR108734	FALSE	Nucleotide Biosynthesis
ribonucleoside-diphosphate reductase	1.17.4.1	APA386B_1718 or ( APA386B_2577 and APA386B_2578 )	MNXR104064	TRUE	Nucleotide Biosynthesis
nucleoside-diphosphate kinase	2.7.4.6	APA386B_869	MNXR101936	FALSE	Nucleotide Biosynthesis
ribonucleoside-diphosphate reductase	1.17.4.1	APA386B_1718 or ( APA386B_2577 and APA386B_2578 )	MNXR104066	TRUE	Nucleotide Biosynthesis
nucleoside-diphosphate kinase	2.7.4.6	APA386B_869	MNXR101938	FALSE	Nucleotide Biosynthesis
dUTP diphosphatase	3.6.1.23	APA386B_72	MNXR97822	FALSE	Nucleotide Biosynthesis
nucleoside-diphosphate kinase	2.7.4.6	APA386B_869	MNXR101937	FALSE	Nucleotide Biosynthesis
thymidylate kinase	2.7.4.9	APA386B_2665	MNXR97804	FALSE	Nucleotide Biosynthesis
thymidylate synthase (FAD)	2.1.1.148	APA386B_1303	2_1_1_148_rxn	TRUE	Nucleotide Biosynthesis
cytidylate kinase	2.7.4.25	APA386B_1543	MNXR97047	FALSE	Nucleotide Biosynthesis
phosphoribosylaminoimidazolesuccinocarboxamide synthase	6.3.2.6	APA386B_2727	6_3_2_6_rxn	FALSE	Nucleotide Biosynthesis
thioredoxin-disulfide reductase	1.8.1.9	APA386B_618	MNXR104766	TRUE	Nucleotide Biosynthesis
adenosine kinase	2.7.1.20	APA386B_1611	MNXR95456	FALSE	Nucleotide Biosynthesis
3'(2'),5'-bisphosphate nucleotidase	3.1.3.7	APA386B_RS10440	MNXR96321	FALSE	Nucleotide Biosynthesis
inorganic pyrophosphatase	3.6.1.1	APA386B_1699	MNXR100808	FALSE	Nucleotide Biosynthesis
nucleoside-diphosphate kinase	2.7.4.6	APA386B_869	MNXR101939	FALSE	Nucleotide Biosynthesis
adenylosuccinate lyase	4.3.2.2	APA386B_2728	4_3_2_2_rxn	TRUE	Nucleotide Biosynthesis
amidophosphoribosyltransferase	2.4.2.14	APA386B_1260	MNXR100287	TRUE	Nucleotide Biosynthesis
IMP cyclohydrolase	3.5.4.10	APA386B_1779	MNXR100783	TRUE	Nucleotide Biosynthesis
phosphoribosylaminoimidazolecarboxamide formyltransferase	2.1.2.3	APA386B_1779	2_1_2_3_rxn	TRUE	Nucleotide Biosynthesis
CTP synthase (glutamine hydrolysing)	6.3.4.2	APA386B_2748	MNXR96945	FALSE	Nucleotide Biosynthesis
nucleoside-diphosphate kinase	2.7.4.6	APA386B_869	MNXR101935	FALSE	Nucleotide Biosynthesis
UMP kinase	2.7.4.22	APA386B_2151	MNXR105118	FALSE	Nucleotide Biosynthesis
nucleoside-diphosphate kinase	2.7.4.6	APA386B_869	MNXR96118	FALSE	Nucleotide Biosynthesis
ribonucleoside-diphosphate reductase	1.17.4.1	APA386B_1718 or ( APA386B_2577 and APA386B_2578 )	MNXR104062	TRUE	Nucleotide Biosynthesis
nucleoside-diphosphate kinase	2.7.4.6	APA386B_869	MNXR96119	FALSE	Nucleotide Biosynthesis
GMP synthase (glutamine-hydrolysing)	6.3.5.2	APA386B_1130	MNXR100384	FALSE	Nucleotide Biosynthesis
guanylate kinase	2.7.4.8	APA386B_2192	MNXR100144	FALSE	Nucleotide Biosynthesis
adenylate kinase	2.7.4.3	APA386B_2462	MNXR95450	FALSE	Nucleotide Biosynthesis
adenylosuccinate lyase	4.3.2.2	APA386B_2728	MNXR95493	TRUE	Nucleotide Biosynthesis
adenylosuccinate synthase	6.3.4.4	APA386B_1801	MNXR95495	FALSE	Nucleotide Biosynthesis
nucleoside-diphosphate kinase	2.7.4.6	APA386B_869	MNXR101940	FALSE	Nucleotide Biosynthesis
ribonucleoside-diphosphate reductase	1.17.4.1	APA386B_1718 or ( APA386B_2577 and APA386B_2578 )	MNXR104060	TRUE	Nucleotide Biosynthesis
5-(carboxyamino)imidazole ribonucleotide synthase	6.3.4.18	APA386B_2564	MNXR111053	FALSE	Nucleotide Biosynthesis
5-(carboxyamino)imidazole ribonucleotide mutase	5.4.99.18	APA386B_2565	MNXR95645	TRUE	Nucleotide Biosynthesis
IMP dehydrogenase	1.1.1.205	APA386B_436	MNXR100830	TRUE	Nucleotide Biosynthesis
glucose-6-phosphate dehydrogenase (NADP+)	1.1.1.49	APA386B_792	MNXR99907	FALSE	Pentose Phosphate Pathway
phosphogluconate dehydrogenase (NAD+-dependent, decarboxylating)	1.1.1.343	APA386B_1154	MNXR113581	FALSE	Pentose Phosphate Pathway
6-phosphogluconolactonase	3.1.1.31	APA386B_1156	MNXR102539	TRUE	Pentose Phosphate Pathway
ribulose-phosphate 3-epimerase	5.1.3.1	APA386B_2378	MNXR104083	TRUE	Pentose Phosphate Pathway
ribose-5-phosphate isomerase	5.3.1.6	APA386B_1157	MNXR106809	TRUE	Pentose Phosphate Pathway
transketolase	2.2.1.1	APA386B_1152 or APA386B_1521	MNXR107105	TRUE	Pentose Phosphate Pathway
transaldolase	2.2.1.2	APA386B_1153	MNXR112107	TRUE	Pentose Phosphate Pathway
transketolase	2.2.1.1	APA386B_1152 or APA386B_1521	MNXR106812	TRUE	Pentose Phosphate Pathway
gluconokinase	2.7.1.12	APA386B_1158	MNXR100390	FALSE	Pentose Phosphate Pathway
D-alanine--D-alanine ligase	6.3.2.4	APA386B_806	MNXR95678	FALSE	Peptidoglycan Biosynthesis
alanine racemase	5.1.1.1	APA386B_1310	MNXR95693	TRUE	Peptidoglycan Biosynthesis
UDP-N-acetylmuramoyl-L-alanyl-D-glutamate-2,6-diaminopimelate ligase	6.3.2.13	APA386B_799	MNXR107722	FALSE	Peptidoglycan Biosynthesis
UDP-N-acetylmuramoylalanine--D-glutamate ligase	6.3.2.9	APA386B_802	MNXR105038	FALSE	Peptidoglycan Biosynthesis
glutamate racemase	5.1.1.3	APA386B_2581	MNXR100288	TRUE	Peptidoglycan Biosynthesis
UDP-N-acetylmuramate L-alanine ligase	6.3.2.8	APA386B_RS03645	MNXR105039	FALSE	Peptidoglycan Biosynthesis
UDP-N-acetylmuramate dehydrogenase	1.3.1.98	APA386B_805	MNXR105041	TRUE	Peptidoglycan Biosynthesis
UDP-N-acetylglucosamine 1-carboxyvinyltransferase	2.5.1.7	APA386B_1871	MNXR105032	FALSE	Peptidoglycan Biosynthesis
N-acetylglucosamine-1-phosphate uridyltransferase	2.7.7.23	APA386B_545	MNXR106519	FALSE	Peptidoglycan Biosynthesis
glucosamine-1-phosphate N-acetyltransferase	2.3.1.157	APA386B_545	MNXR109490	FALSE	Peptidoglycan Biosynthesis
glutamine-fructose-6-phosphate transaminase (isomerizing)	2.6.1.16	APA386B_546	MNXR106675	TRUE	Peptidoglycan Biosynthesis
UDP-N-acetylmuramoyl-tripeptide--D-alanyl-D-alanine ligase	6.3.2.10	APA386B_800	MNXR109004	FALSE	Peptidoglycan Biosynthesis
phosphoglucosamine mutase	5.4.2.10	APA386B_1420	MNXR102526	TRUE	Peptidoglycan Biosynthesis
1-acylglycerol-3-phosphate O-acyltransferase	2.3.1.51	APA386B_2277 or APA386B_2597	MNXR112809	TRUE	Phospholipid biosynthesis
glycerol-3-phosphate acyltransferase (acyl-phosphate transferring)	2.3.1.n3	APA386B_2263	2_3_1_n3_rxn	TRUE	Phospholipid biosynthesis
phosphate acyltransferase	2.3.1.n2, 3.6.1.7	APA386B_629	MNXR106571	TRUE	Phospholipid biosynthesis
acyl-ACP-hydrolase	3.1.2.14	APA386B_629	3_1_2_14_rxn	TRUE	Phospholipid biosynthesis
glycerol-3-phosphate dehydrogenase	1.1.5.3	APA386B_94	1_1_5_3_rxn	FALSE	Phospholipid biosynthesis
glycerol-3-phosphate dehydrogenase [NAD(P)+]	1.1.1.94	APA386B_1931	MNXR99877	FALSE	Phospholipid biosynthesis
glycerol-3-phosphate dehydrogenase [NAD(P)+]	1.1.1.94	APA386B_1931	MNXR99876	FALSE	Phospholipid biosynthesis
glycerol kinase	2.7.1.30	APA386B_92	MNXR100348	FALSE	Phospholipid biosynthesis
phosphatidate cytidylyltransferase	2.7.7.41	APA386B_2154	MNXR107177	TRUE	Phospholipid biosynthesis
glycerophosphate phosphatidyltransferase	2.7.8.5	APA386B_2606	MNXR107179	TRUE	Phospholipid biosynthesis
phosphatidylserine decarboxylase	4.1.1.65	APA386B_2289	MNXR126057	TRUE	Phospholipid biosynthesis
phosphatidylglycerophosphatase	3.1.3.27	APA386B_2730	MNXR107281	TRUE	Phospholipid biosynthesis
cardiolipin synthase	2.7.8.-	APA386B_2718	MNXR96794	TRUE	Phospholipid biosynthesis
phosphatidylethanolamine N-methyltransferase	2.1.1.17	APA386B_612	2_1_1_17_rxn	TRUE	Phospholipid biosynthesis
phosphatidylserine synthase	2.7.8.8	APA386B_2288	MNXR107178	TRUE	Phospholipid biosynthesis
ubiquinol oxidase (electrogenic, non H+-transporting)	7.1.1.7	APA386B_1010 and APA386B_1011	7_1_1_7_rxn2	FALSE	Respiratory chain	cyanide insensitive oxidase
proton-translocating NAD(P)+ transhydrogenase	7.1.1.1	APA386B_1508 and APA386B_1509 and APA386B_1510	7_1_1_1_rxn	TRUE	Respiratory chain
quinol-cytochrome-c reductase	7.1.1.8	( APA386B_775 and APA386B_776 and APA386B_777 ) or ( APA386B_2312 and APA386B_2313 )	7_1_1_8_rxn	FALSE	Respiratory chain
aldehyde dehydrogenase (quinone)	1.2.5.2	APA386B_2542 and APA386B_2543 and APA386B_2544	1_2_5_2_rxn	FALSE	Respiratory chain
alcohol dehydrogenase (quinone)	1.1.5.5	APA386B_1574 and APA386B_1575 and APA386B_2212	1_1_5_5_rxn	FALSE	Respiratory chain
catalase	1.11.1.6	APA386B_154	MNXR96455	FALSE	Respiratory chain
gluconolactonase	3.1.1.17	APA386B_2110	3_1_1_17_rxn	TRUE	Respiratory chain
D-glucose:ubiquinone oxidoreductase	1.1.5.2	APA386B_325 or APA386B_1016 or ( APA386B_2133 and APA386B_2134 )	1_1_5_2_rxn	FALSE	Respiratory chain	characterised by five transmembrane segments (Yamada et al., 1993)
quinol peroxidase		APA386B_2308	qpo_rxn	FALSE	Respiratory chain	possibly involved in oxidative stress
ubiquinol oxidase (electrogenic, non H+-transporting)	7.1.1.7	APA386B_472 and APA386B_473	7_1_1_7_rxn	FALSE	Respiratory chain	cytochrome bd oxidase
D-sorbitol dehydrogenase		APA386B_1096 and APA386B_1097 and APA386B_1098	mann_ox_rxn	FALSE	Respiratory chain
NADH:ubiquinone reductase (non-electrogenic)	1.6.5.9	APA386B_2089 or APA386B_920	1_6_5_9_rxn	FALSE	Respiratory chain
phosphate acetyltransferase	2.3.1.8	APA386B_336	MNXR103319	TRUE	Respiratory chain
ubiquinol oxidase (H+-transporting)	7.1.1.3	APA386B_1578 and APA386B_1579 and APA386B_1580 and APA386B_1581	7_1_1_3_rxn	FALSE	Respiratory chain
H+-transporting two-sector ATPase	7.1.2.2	APA386B_1266 and APA386B_1267 and APA386B_1268 and APA386B_1269 and APA386B_1604 and APA386B_1605 and APA386B_1606 and APA386B_1607 and APA386B_1608	7_1_2_2_rxn	FALSE	Respiratory chain
alcohol dehydrogenase (NAD+)	1.1.1.1	APA386B_209 or APA386B_496 or APA386B_1507 or APA386B_2362	MNXR95725	FALSE	Respiratory chain
alcohol dehydrogenase (NADP+)	1.1.1.2	APA386B_209 or APA386B_496 or APA386B_1507 or APA386B_2362	MNXR95726	FALSE	Respiratory chain
aldehyde dehydrogenase (NAD+)	1.2.1.3	APA386B_909	MNXR95749	FALSE	Respiratory chain
aldehyde dehydrogenase (NADP+)	1.2.1.4	APA386B_2074	MNXR95750	FALSE	Respiratory chain
acetate kinase	2.7.2.1	APA386B_335	MNXR95269	TRUE	Respiratory chain
acetate CoA ligase	6.2.1.1	APA386B_1843 or APA386B_2214 or APA386B_1P20	MNXR95413	FALSE	Respiratory chain
NADH:ubiquinone reductase (H+-translocating)	7.1.1.2	APA386B_556 and APA386B_557 and APA386B_558 and APA386B_559 and APA386B_560 and APA386B_561 and APA386B_562 and APA386B_563 and APA386B_564 and APA386B_565 and APA386B_566 and APA386B_567 and APA386B_2247 and APA386B_RS02480	7_1_1_2_rxn	FALSE	Respiratory chain
D-lactate dehydrogenase (cytochrome)	1.1.2.4	APA386B_1053	1_1_2_4_rxn	FALSE	TCA cycle
malate dehydrogenase (oxaloacetate-decarboxylating)	1.1.1.38	APA386B_1600	MNXR101446	TRUE	TCA cycle
acetolactate decarboxylase	4.1.1.5	APA386B_1862	MNXR95270	FALSE	TCA cycle
alpha-ketoglutarate/2-oxoglutarate dehydrogenase complex	1.2.4.2, 2.3.1.61, 1.8.1.4	APA386B_2269 and APA386B_2270 and APA386B_2271	MNXR95655	FALSE	TCA cycle
acetoin dehydrogenase	2.3.1.190	APA386B_2271 and APA386B_2083 and APA386B_2084 and APA386B_2085	2_3_1_190_rxn	FALSE	TCA cycle
pyruvate decarboxylase	4.1.1.1	APA386B_1186	MNXR103379	FALSE	TCA cycle
D-lactate dehydrogenase (quinone)	1.1.5.12	APA386B_910	1_1_5_12_rxn	FALSE	TCA cycle
acetolactate synthase	2.2.1.6	( APA386B_835 and APA386B_836 ) or APA386B_1863	MNXR95271	FALSE	TCA cycle
phosphoenolpyruvate carboxylase	4.1.1.31	APA386B_587 and APA386B_588	MNXR103096	FALSE	TCA cycle
succinate dehydrogenase	1.3.5.1	APA386B_1513 and APA386B_1514 and APA386B_1515 and APA386B_1516 and APA386B_2625	1_3_5_1_rxn	FALSE	TCA cycle
pyruvate dehydrogenase complex	1.2.4.1, 2.3.1.12, 1.8.1.4	APA386B_2735 and APA386B_2736 and APA386B_2737 and APA386B_2738	MNXR102425	FALSE	TCA cycle
fumarate hydratase	4.2.1.2	APA386B_321 or APA386B_1305	MNXR99705	TRUE	TCA cycle
succinyl-CoA:acetate CoA-transferase	2.8.3.18	APA386B_2589	MNXR104636	FALSE	TCA cycle
isocitrate dehydrogenase (NAD+)	1.1.1.41	APA386B_2558	MNXR100782	FALSE	TCA cycle
isocitrate dehydrogenase (NADP+)	1.1.1.42	APA386B_2121	MNXR100781	FALSE	TCA cycle
citrate synthase	2.3.3.1	APA386B_2584	MNXR96920	FALSE	TCA cycle
malate dehydrogenase (quinone)	1.1.5.4	APA386B_2675	1_1_5_4_rxn	FALSE	TCA cycle
aconitate hydratase	4.2.1.3	APA386B_1323	MNXR95384	TRUE	TCA cycle
glucose diffusion			gluc_trans_rxn	TRUE	Transport
gluconate:H+ symport			glucon_trans_rxn	FALSE	Transport
mannitol permease	2.A.1	APA386B_200 or APA386B_203 or APA386B_933 or APA386B_1133 or APA386B_1333 or APA386B_1532 or APA386B_2076	mann_trans_rxn	FALSE	Transport
gluconate diffusion			glucon_trans_rxn2	FALSE	Transport
mannitol diffusion			mann_trans_rxn2	TRUE	Transport
sulfate diffusion			sulf_trans_rxn3	TRUE	Transport
acetoin diffusion			acetoin_trans_rxn	FALSE	Transport
lactate:H+ symporter	2.A.14	APA386B_1135	lac_trans_rxn1	TRUE	Transport
lactate diffusion			lac_trans_rxn2	FALSE	Transport
glycerol facillitator	1.A.8	APA386B_93	gly_trans_rxn	FALSE	Transport
succinate-acetate:proton symporter	2.A.96	APA386B_1116	acet_trans_rxn1	FALSE	Transport
acetate ABC transporter	3.A.1	APA386B_103	acet_trans_rxn2	FALSE	Transport
acetate diffusion			acet_trans_rxn4	TRUE	Transport
ammonium permease	1.A.11	APA386B_239 or APA386B_740	amm_trans_rxn	FALSE	Transport
fructose diffusion			fruc_trans_rxn	FALSE	Transport
ethanol cytoplasm transport			eth_trans_rxn1	TRUE	Transport
oxygen diffusion			oxy_trans_rxn	TRUE	Transport
sulfate ABC transporter	2.A.53	APA386B_1615 and APA386B_1616 and APA386B_1617 and APA386B_1621	sulf_trans_rxn2	FALSE	Transport
water diffusion			water_trans_rxn	TRUE	Transport
water diffusion			water_trans_rxn2	TRUE	Transport
phosphate ABC transport	2.A.20	APA386B_1288 and APA386B_1289 and APA386B_1290 and APA386B_1804 and APA386B_2550	phosphate_trans_rxn2	FALSE	Transport
phosphate diffusion			phosphate_trans_rxn3	TRUE	Transport
CO2 diffusion			C02_trans_rxn	FALSE	Transport
ethanol diffusion			eth_trans_rxn2	FALSE	Transport
proton diffusion			proton_trans_rxn	TRUE	Transport
