# Supplementary material for: Genome-Scale Metabolic Reconstruction of Acetobacter pasteurianus 386B, a Candidate Functional Starter Culture for Cocoa Bean Fermentation
Source: Front Microbiol. 2019 Dec 5;10:2801. doi: 10.3389/fmicb.2019.02801 (PMC6915089; doi:10.3389/fmicb.2019.02801)
Supplement: SUPPLEMENTARY FILE S3 — SBML file of the A. pasteurianus 386B GEM. [file Data_Sheet_3.zip]

Archive with 1 entries (1 files):
- Supplementary_File3.xml
