# Supplementary material for: Genome-Scale Metabolic Reconstruction of Acetobacter pasteurianus 386B, a Candidate Functional Starter Culture for Cocoa Bean Fermentation
Source: Front Microbiol. 2019 Dec 5;10:2801. doi: 10.3389/fmicb.2019.02801 (PMC6915089; doi:10.3389/fmicb.2019.02801)
Supplement: SUPPLEMENTARY FILE S3 — SBML file of the A. pasteurianus 386B GEM. [file Data_Sheet_3.zip › Supplementary_File3.xml]

<?xml version='1.0' encoding='UTF-8'?>
<sbml xmlns:fbc="http://www.sbml.org/sbml/level3/version1/fbc/version2" level="3" sboTerm="SBO:0000624" version="1" xmlns="http://www.sbml.org/sbml/level3/version1/core" fbc:required="false">
  <model fbc:strict="true" id="iAp386B454">
    <listOfUnitDefinitions>
      <unitDefinition id="mmol_per_gDW_per_hr">
        <listOfUnits>
          <unit exponent="1" kind="mole" multiplier="1" scale="-3"/>
          <unit exponent="-1" kind="gram" multiplier="1" scale="0"/>
          <unit exponent="-1" kind="second" multiplier="3600" scale="0"/>
        </listOfUnits>
      </unitDefinition>
    </listOfUnitDefinitions>
    <fbc:listOfObjectives fbc:activeObjective="obj">
      <fbc:objective fbc:id="obj" fbc:type="maximize">
        <fbc:listOfFluxObjectives>
          <fbc:fluxObjective fbc:reaction="R_386B_BIOMASS_reaction" fbc:coefficient="1"/>
        </fbc:listOfFluxObjectives>
      </fbc:objective>
    </fbc:listOfObjectives>
    <listOfParameters>
      <parameter constant="true" id="cobra_default_lb" sboTerm="SBO:0000626" units="mmol_per_gDW_per_hr" value="-1000"/>
      <parameter constant="true" id="cobra_default_ub" sboTerm="SBO:0000626" units="mmol_per_gDW_per_hr" value="1000"/>
      <parameter constant="true" id="cobra_0_bound" sboTerm="SBO:0000626" units="mmol_per_gDW_per_hr" value="0"/>
    </listOfParameters>
    <listOfCompartments>
      <compartment constant="true" id="C_p" name="periplasm"/>
      <compartment constant="true" id="C_c" name="cytosol"/>
    </listOfCompartments>
    <listOfSpecies>
      <species boundaryCondition="false" constant="false" hasOnlySubstanceUnits="false" id="M_MNXM261" name="3-phospho-D-glyceroyl phosphate" metaid="M_MNXM261" compartment="C_c" fbc:charge="-4" fbc:chemicalFormula="C3H4O10P2">
        <sbml:annotation xmlns:sbml="http://www.sbml.org/sbml/level3/version1/core">
          <rdf:RDF xmlns:rdf="http://www.w3.org/1999/02/22-rdf-syntax-ns#">
            <rdf:Description rdf:about="#M_MNXM261">
              <bqbiol:is xmlns:bqbiol="http://biomodels.net/biology-qualifiers/">
                <rdf:Bag>
                  <rdf:li rdf:resource="http://identifiers.org/InChI/InChI=1S/C3H8O10P2/c4-2(1-12-14(6,7)8)3(5)13-15(9,10)11/h2,4H,1H2,(H2,6,7,8)(H2,9,10,11)/p-4/t2-/m1/s1"/>
                  <rdf:li rdf:resource="http://identifiers.org/InChIKey/LJQLQCAXBUHEAZ-UWTATZPHSA-J"/>
                  <rdf:li rdf:resource="http://identifiers.org/Mass/262.0076"/>
                  <rdf:li rdf:resource="http://identifiers.org/SMILES/O[C@H](COP([O-])([O-])=O)C(=O)OP([O-])([O-])=O"/>
                  <rdf:li rdf:resource="http://identifiers.org/Source/chebi:57604"/>
                </rdf:Bag>
              </bqbiol:is>
            </rdf:Description>
          </rdf:RDF>
        </sbml:annotation>
      </species>
      <species boundaryCondition="false" constant="false" hasOnlySubstanceUnits="false" id="M_MNXM3" name="ATP" metaid="M_MNXM3" compartment="C_c" fbc:charge="-4" fbc:chemicalFormula="C10H12N5O13P3">
        <sbml:annotation xmlns:sbml="http://www.sbml.org/sbml/level3/version1/core">
          <rdf:RDF xmlns:rdf="http://www.w3.org/1999/02/22-rdf-syntax-ns#">
            <rdf:Description rdf:about="#M_MNXM3">
              <bqbiol:is xmlns:bqbiol="http://biomodels.net/biology-qualifiers/">
                <rdf:Bag>
                  <rdf:li rdf:resource="http://identifiers.org/InChI/InChI=1S/C10H16N5O13P3/c11-8-5-9(13-2-12-8)15(3-14-5)10-7(17)6(16)4(26-10)1-25-30(21,22)28-31(23,24)27-29(18,19)20/h2-4,6-7,10,16-17H,1H2,(H,21,22)(H,23,24)(H2,11,12,13)(H2,18,19,20)/p-4/t4-,6-,7-,10-/m1/s1"/>
                  <rdf:li rdf:resource="http://identifiers.org/InChIKey/ZKHQWZAMYRWXGA-KQYNXXCUSA-J"/>
                  <rdf:li rdf:resource="http://identifiers.org/Mass/503.1515"/>
                  <rdf:li rdf:resource="http://identifiers.org/SMILES/Nc1ncnc2n(cnc12)[C@@H]1O[C@H](COP([O-])(=O)OP([O-])(=O)OP([O-])([O-])=O)[C@@H](O)[C@H]1O"/>
                  <rdf:li rdf:resource="http://identifiers.org/Source/chebi:30616"/>
                </rdf:Bag>
              </bqbiol:is>
            </rdf:Description>
          </rdf:RDF>
        </sbml:annotation>
      </species>
      <species boundaryCondition="false" constant="false" hasOnlySubstanceUnits="false" id="M_MNXM7" name="ADP" metaid="M_MNXM7" compartment="C_c" fbc:charge="-3" fbc:chemicalFormula="C10H12N5O10P2">
        <sbml:annotation xmlns:sbml="http://www.sbml.org/sbml/level3/version1/core">
          <rdf:RDF xmlns:rdf="http://www.w3.org/1999/02/22-rdf-syntax-ns#">
            <rdf:Description rdf:about="#M_MNXM7">
              <bqbiol:is xmlns:bqbiol="http://biomodels.net/biology-qualifiers/">
                <rdf:Bag>
                  <rdf:li rdf:resource="http://identifiers.org/InChI/InChI=1S/C10H15N5O10P2/c11-8-5-9(13-2-12-8)15(3-14-5)10-7(17)6(16)4(24-10)1-23-27(21,22)25-26(18,19)20/h2-4,6-7,10,16-17H,1H2,(H,21,22)(H2,11,12,13)(H2,18,19,20)/p-3/t4-,6-,7-,10-/m1/s1"/>
                  <rdf:li rdf:resource="http://identifiers.org/InChIKey/XTWYTFMLZFPYCI-KQYNXXCUSA-K"/>
                  <rdf:li rdf:resource="http://identifiers.org/Mass/424.1789"/>
                  <rdf:li rdf:resource="http://identifiers.org/SMILES/Nc1ncnc2n(cnc12)[C@@H]1O[C@H](COP([O-])(=O)OP([O-])([O-])=O)[C@@H](O)[C@H]1O"/>
                  <rdf:li rdf:resource="http://identifiers.org/Source/chebi:456216"/>
                </rdf:Bag>
              </bqbiol:is>
            </rdf:Description>
          </rdf:RDF>
        </sbml:annotation>
      </species>
      <species boundaryCondition="false" constant="false" hasOnlySubstanceUnits="false" id="M_MNXM126" name="3-phospho-D-glycerate" metaid="M_MNXM126" compartment="C_c" fbc:charge="-3" fbc:chemicalFormula="C3H4O7P">
        <sbml:annotation xmlns:sbml="http://www.sbml.org/sbml/level3/version1/core">
          <rdf:RDF xmlns:rdf="http://www.w3.org/1999/02/22-rdf-syntax-ns#">
            <rdf:Description rdf:about="#M_MNXM126">
              <bqbiol:is xmlns:bqbiol="http://biomodels.net/biology-qualifiers/">
                <rdf:Bag>
                  <rdf:li rdf:resource="http://identifiers.org/InChI/InChI=1S/C3H7O7P/c4-2(3(5)6)1-10-11(7,8)9/h2,4H,1H2,(H,5,6)(H2,7,8,9)/p-3/t2-/m1/s1"/>
                  <rdf:li rdf:resource="http://identifiers.org/InChIKey/OSJPPGNTCRNQQC-UWTATZPHSA-K"/>
                  <rdf:li rdf:resource="http://identifiers.org/Mass/183.0351"/>
                  <rdf:li rdf:resource="http://identifiers.org/SMILES/O[C@H](COP([O-])([O-])=O)C([O-])=O"/>
                  <rdf:li rdf:resource="http://identifiers.org/Source/chebi:58272"/>
                </rdf:Bag>
              </bqbiol:is>
            </rdf:Description>
          </rdf:RDF>
        </sbml:annotation>
      </species>
      <species boundaryCondition="false" constant="false" hasOnlySubstanceUnits="false" id="M_MNXM275" name="2-phospho-D-glycerate" metaid="M_MNXM275" compartment="C_c" fbc:charge="-3" fbc:chemicalFormula="C3H4O7P">
        <sbml:annotation xmlns:sbml="http://www.sbml.org/sbml/level3/version1/core">
          <rdf:RDF xmlns:rdf="http://www.w3.org/1999/02/22-rdf-syntax-ns#">
            <rdf:Description rdf:about="#M_MNXM275">
              <bqbiol:is xmlns:bqbiol="http://biomodels.net/biology-qualifiers/">
                <rdf:Bag>
                  <rdf:li rdf:resource="http://identifiers.org/InChI/InChI=1S/C3H7O7P/c4-1-2(3(5)6)10-11(7,8)9/h2,4H,1H2,(H,5,6)(H2,7,8,9)/p-3/t2-/m1/s1"/>
                  <rdf:li rdf:resource="http://identifiers.org/InChIKey/GXIURPTVHJPJLF-UWTATZPHSA-K"/>
                  <rdf:li rdf:resource="http://identifiers.org/Mass/183.0351"/>
                  <rdf:li rdf:resource="http://identifiers.org/SMILES/OC[C@@H](OP([O-])([O-])=O)C([O-])=O"/>
                  <rdf:li rdf:resource="http://identifiers.org/Source/chebi:58289"/>
                </rdf:Bag>
              </bqbiol:is>
            </rdf:Description>
          </rdf:RDF>
        </sbml:annotation>
      </species>
      <species boundaryCondition="false" constant="false" hasOnlySubstanceUnits="false" id="M_MNXM73" name="phosphoenolpyruvate" metaid="M_MNXM73" compartment="C_c" fbc:charge="-3" fbc:chemicalFormula="C3H2O6P">
        <sbml:annotation xmlns:sbml="http://www.sbml.org/sbml/level3/version1/core">
          <rdf:RDF xmlns:rdf="http://www.w3.org/1999/02/22-rdf-syntax-ns#">
            <rdf:Description rdf:about="#M_MNXM73">
              <bqbiol:is xmlns:bqbiol="http://biomodels.net/biology-qualifiers/">
                <rdf:Bag>
                  <rdf:li rdf:resource="http://identifiers.org/InChI/InChI=1S/C3H5O6P/c1-2(3(4)5)9-10(6,7)8/h1H2,(H,4,5)(H2,6,7,8)/p-3"/>
                  <rdf:li rdf:resource="http://identifiers.org/InChIKey/DTBNBXWJWCWCIK-UHFFFAOYSA-K"/>
                  <rdf:li rdf:resource="http://identifiers.org/Mass/165.0198"/>
                  <rdf:li rdf:resource="http://identifiers.org/SMILES/[O-]C(=O)C(=C)OP([O-])([O-])=O"/>
                  <rdf:li rdf:resource="http://identifiers.org/Source/chebi:58702"/>
                </rdf:Bag>
              </bqbiol:is>
            </rdf:Description>
          </rdf:RDF>
        </sbml:annotation>
      </species>
      <species boundaryCondition="false" constant="false" hasOnlySubstanceUnits="false" id="M_MNXM14" name="AMP" metaid="M_MNXM14" compartment="C_c" fbc:charge="-2" fbc:chemicalFormula="C10H12N5O7P">
        <sbml:annotation xmlns:sbml="http://www.sbml.org/sbml/level3/version1/core">
          <rdf:RDF xmlns:rdf="http://www.w3.org/1999/02/22-rdf-syntax-ns#">
            <rdf:Description rdf:about="#M_MNXM14">
              <bqbiol:is xmlns:bqbiol="http://biomodels.net/biology-qualifiers/">
                <rdf:Bag>
                  <rdf:li rdf:resource="http://identifiers.org/InChI/InChI=1S/C10H14N5O7P/c11-8-5-9(13-2-12-8)15(3-14-5)10-7(17)6(16)4(22-10)1-21-23(18,19)20/h2-4,6-7,10,16-17H,1H2,(H2,11,12,13)(H2,18,19,20)/p-2/t4-,6-,7-,10-/m1/s1"/>
                  <rdf:li rdf:resource="http://identifiers.org/InChIKey/UDMBCSSLTHHNCD-KQYNXXCUSA-L"/>
                  <rdf:li rdf:resource="http://identifiers.org/Mass/345.2064"/>
                  <rdf:li rdf:resource="http://identifiers.org/SMILES/Nc1ncnc2n(cnc12)[C@@H]1O[C@H](COP([O-])([O-])=O)[C@@H](O)[C@H]1O"/>
                  <rdf:li rdf:resource="http://identifiers.org/Source/chebi:456215"/>
                </rdf:Bag>
              </bqbiol:is>
            </rdf:Description>
          </rdf:RDF>
        </sbml:annotation>
      </species>
      <species boundaryCondition="false" constant="false" hasOnlySubstanceUnits="false" id="M_MNXM11" name="diphosphate" metaid="M_MNXM11" compartment="C_c" fbc:charge="-3" fbc:chemicalFormula="HO7P2">
        <sbml:annotation xmlns:sbml="http://www.sbml.org/sbml/level3/version1/core">
          <rdf:RDF xmlns:rdf="http://www.w3.org/1999/02/22-rdf-syntax-ns#">
            <rdf:Description rdf:about="#M_MNXM11">
              <bqbiol:is xmlns:bqbiol="http://biomodels.net/biology-qualifiers/">
                <rdf:Bag>
                  <rdf:li rdf:resource="http://identifiers.org/InChI/InChI=1S/H4O7P2/c1-8(2,3)7-9(4,5)6/h(H2,1,2,3)(H2,4,5,6)/p-3"/>
                  <rdf:li rdf:resource="http://identifiers.org/InChIKey/XPPKVPWEQAFLFU-UHFFFAOYSA-K"/>
                  <rdf:li rdf:resource="http://identifiers.org/Mass/174.9529"/>
                  <rdf:li rdf:resource="http://identifiers.org/SMILES/OP([O-])(=O)OP([O-])([O-])=O"/>
                  <rdf:li rdf:resource="http://identifiers.org/Source/chebi:33019"/>
                </rdf:Bag>
              </bqbiol:is>
            </rdf:Description>
          </rdf:RDF>
        </sbml:annotation>
      </species>
      <species boundaryCondition="false" constant="false" hasOnlySubstanceUnits="false" id="M_MNXM1" name="H(+)" metaid="M_MNXM1" compartment="C_c" fbc:charge="1" fbc:chemicalFormula="H">
        <sbml:annotation xmlns:sbml="http://www.sbml.org/sbml/level3/version1/core">
          <rdf:RDF xmlns:rdf="http://www.w3.org/1999/02/22-rdf-syntax-ns#">
            <rdf:Description rdf:about="#M_MNXM1">
              <bqbiol:is xmlns:bqbiol="http://biomodels.net/biology-qualifiers/">
                <rdf:Bag>
                  <rdf:li rdf:resource="http://identifiers.org/InChI/InChI=1S/p+1"/>
                  <rdf:li rdf:resource="http://identifiers.org/InChIKey/GPRLSGONYQIRFK-UHFFFAOYSA-N"/>
                  <rdf:li rdf:resource="http://identifiers.org/Mass/1.00739"/>
                  <rdf:li rdf:resource="http://identifiers.org/SMILES/[H+]"/>
                  <rdf:li rdf:resource="http://identifiers.org/Source/chebi:15378"/>
                </rdf:Bag>
              </bqbiol:is>
            </rdf:Description>
          </rdf:RDF>
        </sbml:annotation>
      </species>
      <species boundaryCondition="false" constant="false" hasOnlySubstanceUnits="false" id="M_MNXM23" name="pyruvate" metaid="M_MNXM23" compartment="C_c" fbc:charge="-1" fbc:chemicalFormula="C3H3O3">
        <sbml:annotation xmlns:sbml="http://www.sbml.org/sbml/level3/version1/core">
          <rdf:RDF xmlns:rdf="http://www.w3.org/1999/02/22-rdf-syntax-ns#">
            <rdf:Description rdf:about="#M_MNXM23">
              <bqbiol:is xmlns:bqbiol="http://biomodels.net/biology-qualifiers/">
                <rdf:Bag>
                  <rdf:li rdf:resource="http://identifiers.org/InChI/InChI=1S/C3H4O3/c1-2(4)3(5)6/h1H3,(H,5,6)/p-1"/>
                  <rdf:li rdf:resource="http://identifiers.org/InChIKey/LCTONWCANYUPML-UHFFFAOYSA-M"/>
                  <rdf:li rdf:resource="http://identifiers.org/Mass/87.0547"/>
                  <rdf:li rdf:resource="http://identifiers.org/SMILES/CC(=O)C([O-])=O"/>
                  <rdf:li rdf:resource="http://identifiers.org/Source/chebi:15361"/>
                </rdf:Bag>
              </bqbiol:is>
            </rdf:Description>
          </rdf:RDF>
        </sbml:annotation>
      </species>
      <species boundaryCondition="false" constant="false" hasOnlySubstanceUnits="false" id="M_MNXM9" name="phosphate" metaid="M_MNXM9" compartment="C_c" fbc:charge="-2" fbc:chemicalFormula="HO4P">
        <sbml:annotation xmlns:sbml="http://www.sbml.org/sbml/level3/version1/core">
          <rdf:RDF xmlns:rdf="http://www.w3.org/1999/02/22-rdf-syntax-ns#">
            <rdf:Description rdf:about="#M_MNXM9">
              <bqbiol:is xmlns:bqbiol="http://biomodels.net/biology-qualifiers/">
                <rdf:Bag>
                  <rdf:li rdf:resource="http://identifiers.org/InChI/InChI=1S/H3O4P/c1-5(2,3)4/h(H3,1,2,3,4)/p-2"/>
                  <rdf:li rdf:resource="http://identifiers.org/InChIKey/NBIIXXVUZAFLBC-UHFFFAOYSA-L"/>
                  <rdf:li rdf:resource="http://identifiers.org/Mass/95.9804"/>
                  <rdf:li rdf:resource="http://identifiers.org/SMILES/OP([O-])([O-])=O"/>
                  <rdf:li rdf:resource="http://identifiers.org/Source/chebi:43474"/>
                </rdf:Bag>
              </bqbiol:is>
            </rdf:Description>
          </rdf:RDF>
        </sbml:annotation>
      </species>
      <species boundaryCondition="false" constant="false" hasOnlySubstanceUnits="false" id="M_MNXM162235" name="D-fructofuranose 6-phosphate" metaid="M_MNXM162235" compartment="C_c" fbc:charge="-2" fbc:chemicalFormula="C6H11O9P">
        <sbml:annotation xmlns:sbml="http://www.sbml.org/sbml/level3/version1/core">
          <rdf:RDF xmlns:rdf="http://www.w3.org/1999/02/22-rdf-syntax-ns#">
            <rdf:Description rdf:about="#M_MNXM162235">
              <bqbiol:is xmlns:bqbiol="http://biomodels.net/biology-qualifiers/">
                <rdf:Bag>
                  <rdf:li rdf:resource="http://identifiers.org/InChI/InChI=1S/C6H13O9P/c7-2-6(10)5(9)4(8)3(15-6)1-14-16(11,12)13/h3-5,7-10H,1-2H2,(H2,11,12,13)/p-2/t3-,4-,5+,6?/m1/s1"/>
                  <rdf:li rdf:resource="http://identifiers.org/InChIKey/BGWGXPAPYGQALX-VRPWFDPXSA-L"/>
                  <rdf:li rdf:resource="http://identifiers.org/Mass/258.121"/>
                  <rdf:li rdf:resource="http://identifiers.org/SMILES/OCC1(O)O[C@H](COP([O-])([O-])=O)[C@@H](O)[C@@H]1O"/>
                  <rdf:li rdf:resource="http://identifiers.org/Source/chebi:61527"/>
                </rdf:Bag>
              </bqbiol:is>
            </rdf:Description>
          </rdf:RDF>
        </sbml:annotation>
      </species>
      <species boundaryCondition="false" constant="false" hasOnlySubstanceUnits="false" id="M_MNXM175" name="D-fructose" metaid="M_MNXM175" compartment="C_c" fbc:charge="0" fbc:chemicalFormula="C6H12O6">
        <sbml:annotation xmlns:sbml="http://www.sbml.org/sbml/level3/version1/core">
          <rdf:RDF xmlns:rdf="http://www.w3.org/1999/02/22-rdf-syntax-ns#">
            <rdf:Description rdf:about="#M_MNXM175">
              <bqbiol:is xmlns:bqbiol="http://biomodels.net/biology-qualifiers/">
                <rdf:Bag>
                  <rdf:li rdf:resource="http://identifiers.org/InChI/InChI=1S/C6H12O6/c7-1-3-4(9)5(10)6(11,2-8)12-3/h3-5,7-11H,1-2H2/t3-,4-,5+,6?/m1/s1"/>
                  <rdf:li rdf:resource="http://identifiers.org/InChIKey/RFSUNEUAIZKAJO-VRPWFDPXSA-N"/>
                  <rdf:li rdf:resource="http://identifiers.org/Mass/180.1559"/>
                  <rdf:li rdf:resource="http://identifiers.org/SMILES/OC[C@H]1OC(O)(CO)[C@@H](O)[C@@H]1O"/>
                  <rdf:li rdf:resource="http://identifiers.org/Source/chebi:37721"/>
                </rdf:Bag>
              </bqbiol:is>
            </rdf:Description>
          </rdf:RDF>
        </sbml:annotation>
      </species>
      <species boundaryCondition="false" constant="false" hasOnlySubstanceUnits="false" id="M_MNXM2" name="H2O" metaid="M_MNXM2" compartment="C_c" fbc:charge="0" fbc:chemicalFormula="H2O">
        <sbml:annotation xmlns:sbml="http://www.sbml.org/sbml/level3/version1/core">
          <rdf:RDF xmlns:rdf="http://www.w3.org/1999/02/22-rdf-syntax-ns#">
            <rdf:Description rdf:about="#M_MNXM2">
              <bqbiol:is xmlns:bqbiol="http://biomodels.net/biology-qualifiers/">
                <rdf:Bag>
                  <rdf:li rdf:resource="http://identifiers.org/InChI/InChI=1S/H2O/h1H2"/>
                  <rdf:li rdf:resource="http://identifiers.org/InChIKey/XLYOFNOQVPJJNP-UHFFFAOYSA-N"/>
                  <rdf:li rdf:resource="http://identifiers.org/Mass/18.0153"/>
                  <rdf:li rdf:resource="http://identifiers.org/SMILES/[H]O[H]"/>
                  <rdf:li rdf:resource="http://identifiers.org/Source/chebi:15377"/>
                </rdf:Bag>
              </bqbiol:is>
            </rdf:Description>
          </rdf:RDF>
        </sbml:annotation>
      </species>
      <species boundaryCondition="false" constant="false" hasOnlySubstanceUnits="false" id="M_MNXM417" name="D-fructose 1,6-bisphosphate" metaid="M_MNXM417" compartment="C_c" fbc:charge="-4" fbc:chemicalFormula="C6H10O12P2">
        <sbml:annotation xmlns:sbml="http://www.sbml.org/sbml/level3/version1/core">
          <rdf:RDF xmlns:rdf="http://www.w3.org/1999/02/22-rdf-syntax-ns#">
            <rdf:Description rdf:about="#M_MNXM417">
              <bqbiol:is xmlns:bqbiol="http://biomodels.net/biology-qualifiers/">
                <rdf:Bag>
                  <rdf:li rdf:resource="http://identifiers.org/InChI/InChI=1S/C6H14O12P2/c7-4-3(1-16-19(10,11)12)18-6(9,5(4)8)2-17-20(13,14)15/h3-5,7-9H,1-2H2,(H2,10,11,12)(H2,13,14,15)/p-4/t3-,4-,5+,6?/m1/s1"/>
                  <rdf:li rdf:resource="http://identifiers.org/InChIKey/RNBGYGVWRKECFJ-VRPWFDPXSA-J"/>
                  <rdf:li rdf:resource="http://identifiers.org/Mass/336.0861"/>
                  <rdf:li rdf:resource="http://identifiers.org/SMILES/O[C@H]1[C@H](O)C(O)(COP([O-])([O-])=O)O[C@@H]1COP([O-])([O-])=O"/>
                  <rdf:li rdf:resource="http://identifiers.org/Source/chebi:49299"/>
                </rdf:Bag>
              </bqbiol:is>
            </rdf:Description>
          </rdf:RDF>
        </sbml:annotation>
      </species>
      <species boundaryCondition="false" constant="false" hasOnlySubstanceUnits="false" id="M_MNXM77" name="dihydroxyacetone phosphate" metaid="M_MNXM77" compartment="C_c" fbc:charge="-2" fbc:chemicalFormula="C3H5O6P">
        <sbml:annotation xmlns:sbml="http://www.sbml.org/sbml/level3/version1/core">
          <rdf:RDF xmlns:rdf="http://www.w3.org/1999/02/22-rdf-syntax-ns#">
            <rdf:Description rdf:about="#M_MNXM77">
              <bqbiol:is xmlns:bqbiol="http://biomodels.net/biology-qualifiers/">
                <rdf:Bag>
                  <rdf:li rdf:resource="http://identifiers.org/InChI/InChI=1S/C3H7O6P/c4-1-3(5)2-9-10(6,7)8/h4H,1-2H2,(H2,6,7,8)/p-2"/>
                  <rdf:li rdf:resource="http://identifiers.org/InChIKey/GNGACRATGGDKBX-UHFFFAOYSA-L"/>
                  <rdf:li rdf:resource="http://identifiers.org/Mass/168.0431"/>
                  <rdf:li rdf:resource="http://identifiers.org/SMILES/OCC(=O)COP([O-])([O-])=O"/>
                  <rdf:li rdf:resource="http://identifiers.org/Source/chebi:57642"/>
                </rdf:Bag>
              </bqbiol:is>
            </rdf:Description>
          </rdf:RDF>
        </sbml:annotation>
      </species>
      <species boundaryCondition="false" constant="false" hasOnlySubstanceUnits="false" id="M_MNXM74" name="D-glyceraldehyde 3-phosphate" metaid="M_MNXM74" compartment="C_c" fbc:charge="-2" fbc:chemicalFormula="C3H5O6P">
        <sbml:annotation xmlns:sbml="http://www.sbml.org/sbml/level3/version1/core">
          <rdf:RDF xmlns:rdf="http://www.w3.org/1999/02/22-rdf-syntax-ns#">
            <rdf:Description rdf:about="#M_MNXM74">
              <bqbiol:is xmlns:bqbiol="http://biomodels.net/biology-qualifiers/">
                <rdf:Bag>
                  <rdf:li rdf:resource="http://identifiers.org/InChI/InChI=1S/C3H7O6P/c4-1-3(5)2-9-10(6,7)8/h1,3,5H,2H2,(H2,6,7,8)/p-2/t3-/m0/s1"/>
                  <rdf:li rdf:resource="http://identifiers.org/InChIKey/LXJXRIRHZLFYRP-VKHMYHEASA-L"/>
                  <rdf:li rdf:resource="http://identifiers.org/Mass/168.0431"/>
                  <rdf:li rdf:resource="http://identifiers.org/SMILES/[H]C(=O)[C@H](O)COP([O-])([O-])=O"/>
                  <rdf:li rdf:resource="http://identifiers.org/Source/chebi:59776"/>
                </rdf:Bag>
              </bqbiol:is>
            </rdf:Description>
          </rdf:RDF>
        </sbml:annotation>
      </species>
      <species boundaryCondition="false" constant="false" hasOnlySubstanceUnits="false" id="M_MNXM10" name="NADH" metaid="M_MNXM10" compartment="C_c" fbc:charge="-2" fbc:chemicalFormula="C21H27N7O14P2">
        <sbml:annotation xmlns:sbml="http://www.sbml.org/sbml/level3/version1/core">
          <rdf:RDF xmlns:rdf="http://www.w3.org/1999/02/22-rdf-syntax-ns#">
            <rdf:Description rdf:about="#M_MNXM10">
              <bqbiol:is xmlns:bqbiol="http://biomodels.net/biology-qualifiers/">
                <rdf:Bag>
                  <rdf:li rdf:resource="http://identifiers.org/InChI/InChI=1S/C21H29N7O14P2/c22-17-12-19(25-7-24-17)28(8-26-12)21-16(32)14(30)11(41-21)6-39-44(36,37)42-43(34,35)38-5-10-13(29)15(31)20(40-10)27-3-1-2-9(4-27)18(23)33/h1,3-4,7-8,10-11,13-16,20-21,29-32H,2,5-6H2,(H2,23,33)(H,34,35)(H,36,37)(H2,22,24,25)/p-2/t10-,11-,13-,14-,15-,16-,20-,21-/m1/s1"/>
                  <rdf:li rdf:resource="http://identifiers.org/InChIKey/BOPGDPNILDQYTO-NNYOXOHSSA-L"/>
                  <rdf:li rdf:resource="http://identifiers.org/Mass/663.4262"/>
                  <rdf:li rdf:resource="http://identifiers.org/SMILES/NC(=O)C1=CN(C=CC1)[C@@H]1O[C@H](COP([O-])(=O)OP([O-])(=O)OC[C@H]2O[C@H]([C@H](O)[C@@H]2O)n2cnc3c(N)ncnc23)[C@@H](O)[C@H]1O"/>
                  <rdf:li rdf:resource="http://identifiers.org/Source/chebi:57945"/>
                </rdf:Bag>
              </bqbiol:is>
            </rdf:Description>
          </rdf:RDF>
        </sbml:annotation>
      </species>
      <species boundaryCondition="false" constant="false" hasOnlySubstanceUnits="false" id="M_MNXM8" name="NAD(+)" metaid="M_MNXM8" compartment="C_c" fbc:charge="-1" fbc:chemicalFormula="C21H26N7O14P2">
        <sbml:annotation xmlns:sbml="http://www.sbml.org/sbml/level3/version1/core">
          <rdf:RDF xmlns:rdf="http://www.w3.org/1999/02/22-rdf-syntax-ns#">
            <rdf:Description rdf:about="#M_MNXM8">
              <bqbiol:is xmlns:bqbiol="http://biomodels.net/biology-qualifiers/">
                <rdf:Bag>
                  <rdf:li rdf:resource="http://identifiers.org/InChI/InChI=1S/C21H27N7O14P2/c22-17-12-19(25-7-24-17)28(8-26-12)21-16(32)14(30)11(41-21)6-39-44(36,37)42-43(34,35)38-5-10-13(29)15(31)20(40-10)27-3-1-2-9(4-27)18(23)33/h1-4,7-8,10-11,13-16,20-21,29-32H,5-6H2,(H5-,22,23,24,25,33,34,35,36,37)/p-1/t10-,11-,13-,14-,15-,16-,20-,21-/m1/s1"/>
                  <rdf:li rdf:resource="http://identifiers.org/InChIKey/BAWFJGJZGIEFAR-NNYOXOHSSA-M"/>
                  <rdf:li rdf:resource="http://identifiers.org/Mass/662.4177"/>
                  <rdf:li rdf:resource="http://identifiers.org/SMILES/NC(=O)c1ccc[n+](c1)[C@@H]1O[C@H](COP([O-])(=O)OP([O-])(=O)OC[C@H]2O[C@H]([C@H](O)[C@@H]2O)n2cnc3c(N)ncnc23)[C@@H](O)[C@H]1O"/>
                  <rdf:li rdf:resource="http://identifiers.org/Source/chebi:57540"/>
                </rdf:Bag>
              </bqbiol:is>
            </rdf:Description>
          </rdf:RDF>
        </sbml:annotation>
      </species>
      <species boundaryCondition="false" constant="false" hasOnlySubstanceUnits="false" id="M_MNXM160" name="D-glucopyranose 6-phosphate" metaid="M_MNXM160" compartment="C_c" fbc:charge="-2" fbc:chemicalFormula="C6H11O9P">
        <sbml:annotation xmlns:sbml="http://www.sbml.org/sbml/level3/version1/core">
          <rdf:RDF xmlns:rdf="http://www.w3.org/1999/02/22-rdf-syntax-ns#">
            <rdf:Description rdf:about="#M_MNXM160">
              <bqbiol:is xmlns:bqbiol="http://biomodels.net/biology-qualifiers/">
                <rdf:Bag>
                  <rdf:li rdf:resource="http://identifiers.org/InChI/InChI=1S/C6H13O9P/c7-3-2(1-14-16(11,12)13)15-6(10)5(9)4(3)8/h2-10H,1H2,(H2,11,12,13)/p-2/t2-,3-,4+,5-,6?/m1/s1"/>
                  <rdf:li rdf:resource="http://identifiers.org/InChIKey/NBSCHQHZLSJFNQ-GASJEMHNSA-L"/>
                  <rdf:li rdf:resource="http://identifiers.org/Mass/258.121"/>
                  <rdf:li rdf:resource="http://identifiers.org/SMILES/OC1O[C@H](COP([O-])([O-])=O)[C@@H](O)[C@H](O)[C@H]1O"/>
                  <rdf:li rdf:resource="http://identifiers.org/Source/chebi:61548"/>
                </rdf:Bag>
              </bqbiol:is>
            </rdf:Description>
          </rdf:RDF>
        </sbml:annotation>
      </species>
      <species boundaryCondition="false" constant="false" hasOnlySubstanceUnits="false" id="M_MNXM615" name="D-mannitol" metaid="M_MNXM615" compartment="C_c" fbc:charge="0" fbc:chemicalFormula="C6H14O6">
        <sbml:annotation xmlns:sbml="http://www.sbml.org/sbml/level3/version1/core">
          <rdf:RDF xmlns:rdf="http://www.w3.org/1999/02/22-rdf-syntax-ns#">
            <rdf:Description rdf:about="#M_MNXM615">
              <bqbiol:is xmlns:bqbiol="http://biomodels.net/biology-qualifiers/">
                <rdf:Bag>
                  <rdf:li rdf:resource="http://identifiers.org/InChI/InChI=1S/C6H14O6/c7-1-3(9)5(11)6(12)4(10)2-8/h3-12H,1-2H2/t3-,4-,5-,6-/m1/s1"/>
                  <rdf:li rdf:resource="http://identifiers.org/InChIKey/FBPFZTCFMRRESA-KVTDHHQDSA-N"/>
                  <rdf:li rdf:resource="http://identifiers.org/Mass/182.1718"/>
                  <rdf:li rdf:resource="http://identifiers.org/SMILES/OC[C@@H](O)[C@@H](O)[C@H](O)[C@H](O)CO"/>
                  <rdf:li rdf:resource="http://identifiers.org/Source/chebi:16899"/>
                </rdf:Bag>
              </bqbiol:is>
            </rdf:Description>
          </rdf:RDF>
        </sbml:annotation>
      </species>
      <species boundaryCondition="false" constant="false" hasOnlySubstanceUnits="false" id="M_MNXM258" name="D-erythrose 4-phosphate" metaid="M_MNXM258" compartment="C_c" fbc:charge="-2" fbc:chemicalFormula="C4H7O7P">
        <sbml:annotation xmlns:sbml="http://www.sbml.org/sbml/level3/version1/core">
          <rdf:RDF xmlns:rdf="http://www.w3.org/1999/02/22-rdf-syntax-ns#">
            <rdf:Description rdf:about="#M_MNXM258">
              <bqbiol:is xmlns:bqbiol="http://biomodels.net/biology-qualifiers/">
                <rdf:Bag>
                  <rdf:li rdf:resource="http://identifiers.org/InChI/InChI=1S/C4H9O7P/c5-1-3(6)4(7)2-11-12(8,9)10/h1,3-4,6-7H,2H2,(H2,8,9,10)/p-2/t3-,4+/m0/s1"/>
                  <rdf:li rdf:resource="http://identifiers.org/InChIKey/NGHMDNPXVRFFGS-IUYQGCFVSA-L"/>
                  <rdf:li rdf:resource="http://identifiers.org/Mass/198.069"/>
                  <rdf:li rdf:resource="http://identifiers.org/SMILES/[H]C(=O)[C@H](O)[C@H](O)COP([O-])([O-])=O"/>
                  <rdf:li rdf:resource="http://identifiers.org/Source/chebi:16897"/>
                </rdf:Bag>
              </bqbiol:is>
            </rdf:Description>
          </rdf:RDF>
        </sbml:annotation>
      </species>
      <species boundaryCondition="false" constant="false" hasOnlySubstanceUnits="false" id="M_MNXM186" name="D-xylulose 5-phosphate" metaid="M_MNXM186" compartment="C_c" fbc:charge="-2" fbc:chemicalFormula="C5H9O8P">
        <sbml:annotation xmlns:sbml="http://www.sbml.org/sbml/level3/version1/core">
          <rdf:RDF xmlns:rdf="http://www.w3.org/1999/02/22-rdf-syntax-ns#">
            <rdf:Description rdf:about="#M_MNXM186">
              <bqbiol:is xmlns:bqbiol="http://biomodels.net/biology-qualifiers/">
                <rdf:Bag>
                  <rdf:li rdf:resource="http://identifiers.org/InChI/InChI=1S/C5H11O8P/c6-1-3(7)5(9)4(8)2-13-14(10,11)12/h4-6,8-9H,1-2H2,(H2,10,11,12)/p-2/t4-,5-/m1/s1"/>
                  <rdf:li rdf:resource="http://identifiers.org/InChIKey/FNZLKVNUWIIPSJ-RFZPGFLSSA-L"/>
                  <rdf:li rdf:resource="http://identifiers.org/Mass/228.095"/>
                  <rdf:li rdf:resource="http://identifiers.org/SMILES/OCC(=O)[C@@H](O)[C@H](O)COP([O-])([O-])=O"/>
                  <rdf:li rdf:resource="http://identifiers.org/Source/chebi:57737"/>
                </rdf:Bag>
              </bqbiol:is>
            </rdf:Description>
          </rdf:RDF>
        </sbml:annotation>
      </species>
      <species boundaryCondition="false" constant="false" hasOnlySubstanceUnits="false" id="M_MNXM271" name="D-sedoheptulose 7-phosphate" metaid="M_MNXM271" compartment="C_c" fbc:charge="-2" fbc:chemicalFormula="C7H13O10P">
        <sbml:annotation xmlns:sbml="http://www.sbml.org/sbml/level3/version1/core">
          <rdf:RDF xmlns:rdf="http://www.w3.org/1999/02/22-rdf-syntax-ns#">
            <rdf:Description rdf:about="#M_MNXM271">
              <bqbiol:is xmlns:bqbiol="http://biomodels.net/biology-qualifiers/">
                <rdf:Bag>
                  <rdf:li rdf:resource="http://identifiers.org/InChI/InChI=1S/C7H15O10P/c8-1-3(9)5(11)7(13)6(12)4(10)2-17-18(14,15)16/h4-8,10-13H,1-2H2,(H2,14,15,16)/p-2/t4-,5-,6-,7+/m1/s1"/>
                  <rdf:li rdf:resource="http://identifiers.org/InChIKey/JDTUMPKOJBQPKX-GBNDHIKLSA-L"/>
                  <rdf:li rdf:resource="http://identifiers.org/Mass/288.147"/>
                  <rdf:li rdf:resource="http://identifiers.org/SMILES/OCC(=O)[C@@H](O)[C@H](O)[C@H](O)[C@H](O)COP([O-])([O-])=O"/>
                  <rdf:li rdf:resource="http://identifiers.org/Source/chebi:57483"/>
                </rdf:Bag>
              </bqbiol:is>
            </rdf:Description>
          </rdf:RDF>
        </sbml:annotation>
      </species>
      <species boundaryCondition="false" constant="false" hasOnlySubstanceUnits="false" id="M_MNXM116" name="D-ribose 5-phosphate" metaid="M_MNXM116" compartment="C_c" fbc:charge="-2" fbc:chemicalFormula="C5H9O8P">
        <sbml:annotation xmlns:sbml="http://www.sbml.org/sbml/level3/version1/core">
          <rdf:RDF xmlns:rdf="http://www.w3.org/1999/02/22-rdf-syntax-ns#">
            <rdf:Description rdf:about="#M_MNXM116">
              <bqbiol:is xmlns:bqbiol="http://biomodels.net/biology-qualifiers/">
                <rdf:Bag>
                  <rdf:li rdf:resource="http://identifiers.org/InChI/InChI=1S/C5H11O8P/c6-1-3(7)5(9)4(8)2-13-14(10,11)12/h1,3-5,7-9H,2H2,(H2,10,11,12)/p-2/t3-,4+,5-/m0/s1"/>
                  <rdf:li rdf:resource="http://identifiers.org/InChIKey/PPQRONHOSHZGFQ-LMVFSUKVSA-L"/>
                  <rdf:li rdf:resource="http://identifiers.org/Mass/228.095"/>
                  <rdf:li rdf:resource="http://identifiers.org/SMILES/O[C@H](COP([O-])([O-])=O)[C@@H](O)[C@@H](O)C=O"/>
                  <rdf:li rdf:resource="http://identifiers.org/Source/chebi:58273"/>
                </rdf:Bag>
              </bqbiol:is>
            </rdf:Description>
          </rdf:RDF>
        </sbml:annotation>
      </species>
      <species boundaryCondition="false" constant="false" hasOnlySubstanceUnits="false" id="M_MNXM145" name="D-ribulose 5-phosphate" metaid="M_MNXM145" compartment="C_c" fbc:charge="-2" fbc:chemicalFormula="C5H9O8P">
        <sbml:annotation xmlns:sbml="http://www.sbml.org/sbml/level3/version1/core">
          <rdf:RDF xmlns:rdf="http://www.w3.org/1999/02/22-rdf-syntax-ns#">
            <rdf:Description rdf:about="#M_MNXM145">
              <bqbiol:is xmlns:bqbiol="http://biomodels.net/biology-qualifiers/">
                <rdf:Bag>
                  <rdf:li rdf:resource="http://identifiers.org/InChI/InChI=1S/C5H11O8P/c6-1-3(7)5(9)4(8)2-13-14(10,11)12/h4-6,8-9H,1-2H2,(H2,10,11,12)/p-2/t4-,5+/m1/s1"/>
                  <rdf:li rdf:resource="http://identifiers.org/InChIKey/FNZLKVNUWIIPSJ-UHNVWZDZSA-L"/>
                  <rdf:li rdf:resource="http://identifiers.org/Mass/228.095"/>
                  <rdf:li rdf:resource="http://identifiers.org/SMILES/OCC(=O)[C@H](O)[C@H](O)COP([O-])([O-])=O"/>
                  <rdf:li rdf:resource="http://identifiers.org/Source/chebi:58121"/>
                </rdf:Bag>
              </bqbiol:is>
            </rdf:Description>
          </rdf:RDF>
        </sbml:annotation>
      </species>
      <species boundaryCondition="false" constant="false" hasOnlySubstanceUnits="false" id="M_MNXM2440" name="ubiquinone-9" metaid="M_MNXM2440" compartment="C_p" fbc:charge="0" fbc:chemicalFormula="C54H82O4">
        <sbml:annotation xmlns:sbml="http://www.sbml.org/sbml/level3/version1/core">
          <rdf:RDF xmlns:rdf="http://www.w3.org/1999/02/22-rdf-syntax-ns#">
            <rdf:Description rdf:about="#M_MNXM2440">
              <bqbiol:is xmlns:bqbiol="http://biomodels.net/biology-qualifiers/">
                <rdf:Bag>
                  <rdf:li rdf:resource="http://identifiers.org/InChI/InChI=1S/C54H82O4/c1-40(2)22-14-23-41(3)24-15-25-42(4)26-16-27-43(5)28-17-29-44(6)30-18-31-45(7)32-19-33-46(8)34-20-35-47(9)36-21-37-48(10)38-39-50-49(11)51(55)53(57-12)54(58-13)52(50)56/h22,24,26,28,30,32,34,36,38-39,49H,14-21,23,25,27,29,31,33,35,37H2,1-13H3/b41-24+,42-26+,43-28+,44-30+,45-32+,46-34+,47-36+,48-38+,50-39+"/>
                  <rdf:li rdf:resource="http://identifiers.org/InChIKey/QORJVDXFDCAZOS-MPPREDFCSA-N"/>
                  <rdf:li rdf:resource="http://identifiers.org/Mass/795.2265"/>
                  <rdf:li rdf:resource="http://identifiers.org/SMILES/COC1=C(OC)C(=O)C(=CC=C(C)CC\C=C(/C)CC\C=C(/C)CC\C=C(/C)CC\C=C(/C)CC\C=C(/C)CC\C=C(/C)CC\C=C(/C)CCC=C(C)C)C(C)C1=O"/>
                  <rdf:li rdf:resource="http://identifiers.org/Source/chebi:18160"/>
                </rdf:Bag>
              </bqbiol:is>
            </rdf:Description>
          </rdf:RDF>
        </sbml:annotation>
      </species>
      <species boundaryCondition="false" constant="false" hasOnlySubstanceUnits="false" id="M_MNXM7857" name="ubiquinol-9" metaid="M_MNXM7857" compartment="C_p" fbc:charge="0" fbc:chemicalFormula="C54H84O4">
        <sbml:annotation xmlns:sbml="http://www.sbml.org/sbml/level3/version1/core">
          <rdf:RDF xmlns:rdf="http://www.w3.org/1999/02/22-rdf-syntax-ns#">
            <rdf:Description rdf:about="#M_MNXM7857">
              <bqbiol:is xmlns:bqbiol="http://biomodels.net/biology-qualifiers/">
                <rdf:Bag>
                  <rdf:li rdf:resource="http://identifiers.org/InChI/InChI=1S/C54H84O4/c1-40(2)22-14-23-41(3)24-15-25-42(4)26-16-27-43(5)28-17-29-44(6)30-18-31-45(7)32-19-33-46(8)34-20-35-47(9)36-21-37-48(10)38-39-50-49(11)51(55)53(57-12)54(58-13)52(50)56/h22,24,26,28,30,32,34,36,38,55-56H,14-21,23,25,27,29,31,33,35,37,39H2,1-13H3/b41-24+,42-26+,43-28+,44-30+,45-32+,46-34+,47-36+,48-38+"/>
                  <rdf:li rdf:resource="http://identifiers.org/InChIKey/NPCOQXAVBJJZBQ-WJNLUYJISA-N"/>
                  <rdf:li rdf:resource="http://identifiers.org/Mass/797.2424"/>
                  <rdf:li rdf:resource="http://identifiers.org/SMILES/COc1c(O)c(C)c(CC=C(C)CC\C=C(/C)CC\C=C(/C)CC\C=C(/C)CC\C=C(/C)CC\C=C(/C)CC\C=C(/C)CC\C=C(/C)CCC=C(C)C)c(O)c1OC"/>
                  <rdf:li rdf:resource="http://identifiers.org/Source/chebi:84424"/>
                </rdf:Bag>
              </bqbiol:is>
            </rdf:Description>
          </rdf:RDF>
        </sbml:annotation>
      </species>
      <species boundaryCondition="false" constant="false" hasOnlySubstanceUnits="false" id="M_MNXM41" name="D-glucose" metaid="M_MNXM41" compartment="C_p" fbc:charge="0" fbc:chemicalFormula="C6H12O6">
        <sbml:annotation xmlns:sbml="http://www.sbml.org/sbml/level3/version1/core">
          <rdf:RDF xmlns:rdf="http://www.w3.org/1999/02/22-rdf-syntax-ns#">
            <rdf:Description rdf:about="#M_MNXM41">
              <bqbiol:is xmlns:bqbiol="http://biomodels.net/biology-qualifiers/">
                <rdf:Bag>
                  <rdf:li rdf:resource="http://identifiers.org/InChI/InChI=1S/C6H12O6/c7-1-2-3(8)4(9)5(10)6(11)12-2/h2-11H,1H2/t2-,3-,4+,5-,6?/m1/s1"/>
                  <rdf:li rdf:resource="http://identifiers.org/InChIKey/WQZGKKKJIJFFOK-GASJEMHNSA-N"/>
                  <rdf:li rdf:resource="http://identifiers.org/Mass/180.1559"/>
                  <rdf:li rdf:resource="http://identifiers.org/SMILES/OC[C@H]1OC(O)[C@H](O)[C@@H](O)[C@@H]1O"/>
                  <rdf:li rdf:resource="http://identifiers.org/Source/chebi:4167"/>
                </rdf:Bag>
              </bqbiol:is>
            </rdf:Description>
          </rdf:RDF>
        </sbml:annotation>
      </species>
      <species boundaryCondition="false" constant="false" hasOnlySubstanceUnits="false" id="M_MNXM339" name="D-glucono-1,5-lactone" metaid="M_MNXM339" compartment="C_p" fbc:charge="0" fbc:chemicalFormula="C6H10O6">
        <sbml:annotation xmlns:sbml="http://www.sbml.org/sbml/level3/version1/core">
          <rdf:RDF xmlns:rdf="http://www.w3.org/1999/02/22-rdf-syntax-ns#">
            <rdf:Description rdf:about="#M_MNXM339">
              <bqbiol:is xmlns:bqbiol="http://biomodels.net/biology-qualifiers/">
                <rdf:Bag>
                  <rdf:li rdf:resource="http://identifiers.org/InChI/InChI=1S/C6H10O6/c7-1-2-3(8)4(9)5(10)6(11)12-2/h2-5,7-10H,1H2/t2-,3-,4+,5-/m1/s1"/>
                  <rdf:li rdf:resource="http://identifiers.org/InChIKey/PHOQVHQSTUBQQK-SQOUGZDYSA-N"/>
                  <rdf:li rdf:resource="http://identifiers.org/Mass/178.14"/>
                  <rdf:li rdf:resource="http://identifiers.org/SMILES/OC[C@H]1OC(=O)[C@H](O)[C@@H](O)[C@@H]1O"/>
                  <rdf:li rdf:resource="http://identifiers.org/Source/chebi:16217"/>
                </rdf:Bag>
              </bqbiol:is>
            </rdf:Description>
          </rdf:RDF>
        </sbml:annotation>
      </species>
      <species boundaryCondition="false" constant="false" hasOnlySubstanceUnits="false" id="M_MNXM341" name="D-gluconate" metaid="M_MNXM341" compartment="C_c" fbc:charge="-1" fbc:chemicalFormula="C6H11O7">
        <sbml:annotation xmlns:sbml="http://www.sbml.org/sbml/level3/version1/core">
          <rdf:RDF xmlns:rdf="http://www.w3.org/1999/02/22-rdf-syntax-ns#">
            <rdf:Description rdf:about="#M_MNXM341">
              <bqbiol:is xmlns:bqbiol="http://biomodels.net/biology-qualifiers/">
                <rdf:Bag>
                  <rdf:li rdf:resource="http://identifiers.org/InChI/InChI=1S/C6H12O7/c7-1-2(8)3(9)4(10)5(11)6(12)13/h2-5,7-11H,1H2,(H,12,13)/p-1/t2-,3-,4+,5-/m1/s1"/>
                  <rdf:li rdf:resource="http://identifiers.org/InChIKey/RGHNJXZEOKUKBD-SQOUGZDYSA-M"/>
                  <rdf:li rdf:resource="http://identifiers.org/Mass/195.1479"/>
                  <rdf:li rdf:resource="http://identifiers.org/SMILES/OC[C@@H](O)[C@@H](O)[C@H](O)[C@@H](O)C([O-])=O"/>
                  <rdf:li rdf:resource="http://identifiers.org/Source/chebi:18391"/>
                </rdf:Bag>
              </bqbiol:is>
            </rdf:Description>
          </rdf:RDF>
        </sbml:annotation>
      </species>
      <species boundaryCondition="false" constant="false" hasOnlySubstanceUnits="false" id="M_MNXM325" name="6-phospho-D-gluconate" metaid="M_MNXM325" compartment="C_c" fbc:charge="-3" fbc:chemicalFormula="C6H10O10P">
        <sbml:annotation xmlns:sbml="http://www.sbml.org/sbml/level3/version1/core">
          <rdf:RDF xmlns:rdf="http://www.w3.org/1999/02/22-rdf-syntax-ns#">
            <rdf:Description rdf:about="#M_MNXM325">
              <bqbiol:is xmlns:bqbiol="http://biomodels.net/biology-qualifiers/">
                <rdf:Bag>
                  <rdf:li rdf:resource="http://identifiers.org/InChI/InChI=1S/C6H13O10P/c7-2(1-16-17(13,14)15)3(8)4(9)5(10)6(11)12/h2-5,7-10H,1H2,(H,11,12)(H2,13,14,15)/p-3/t2-,3-,4+,5-/m1/s1"/>
                  <rdf:li rdf:resource="http://identifiers.org/InChIKey/BIRSGZKFKXLSJQ-SQOUGZDYSA-K"/>
                  <rdf:li rdf:resource="http://identifiers.org/Mass/273.113"/>
                  <rdf:li rdf:resource="http://identifiers.org/SMILES/O[C@H](COP([O-])([O-])=O)[C@@H](O)[C@H](O)[C@@H](O)C([O-])=O"/>
                  <rdf:li rdf:resource="http://identifiers.org/Source/chebi:58759"/>
                </rdf:Bag>
              </bqbiol:is>
            </rdf:Description>
          </rdf:RDF>
        </sbml:annotation>
      </species>
      <species boundaryCondition="false" constant="false" hasOnlySubstanceUnits="false" id="M_MNXM429" name="6-phospho-D-glucono-1,5-lactone" metaid="M_MNXM429" compartment="C_c" fbc:charge="-2" fbc:chemicalFormula="C6H9O9P">
        <sbml:annotation xmlns:sbml="http://www.sbml.org/sbml/level3/version1/core">
          <rdf:RDF xmlns:rdf="http://www.w3.org/1999/02/22-rdf-syntax-ns#">
            <rdf:Description rdf:about="#M_MNXM429">
              <bqbiol:is xmlns:bqbiol="http://biomodels.net/biology-qualifiers/">
                <rdf:Bag>
                  <rdf:li rdf:resource="http://identifiers.org/InChI/InChI=1S/C6H11O9P/c7-3-2(1-14-16(11,12)13)15-6(10)5(9)4(3)8/h2-5,7-9H,1H2,(H2,11,12,13)/p-2/t2-,3-,4+,5-/m1/s1"/>
                  <rdf:li rdf:resource="http://identifiers.org/InChIKey/IJOJIVNDFQSGAB-SQOUGZDYSA-L"/>
                  <rdf:li rdf:resource="http://identifiers.org/Mass/256.1051"/>
                  <rdf:li rdf:resource="http://identifiers.org/SMILES/O[C@H]1[C@H](O)[C@@H](COP([O-])([O-])=O)OC(=O)[C@@H]1O"/>
                  <rdf:li rdf:resource="http://identifiers.org/Source/chebi:57955"/>
                </rdf:Bag>
              </bqbiol:is>
            </rdf:Description>
          </rdf:RDF>
        </sbml:annotation>
      </species>
      <species boundaryCondition="false" constant="false" hasOnlySubstanceUnits="false" id="M_MNXM5" name="NADP(+)" metaid="M_MNXM5" compartment="C_c" fbc:charge="-3" fbc:chemicalFormula="C21H25N7O17P3">
        <sbml:annotation xmlns:sbml="http://www.sbml.org/sbml/level3/version1/core">
          <rdf:RDF xmlns:rdf="http://www.w3.org/1999/02/22-rdf-syntax-ns#">
            <rdf:Description rdf:about="#M_MNXM5">
              <bqbiol:is xmlns:bqbiol="http://biomodels.net/biology-qualifiers/">
                <rdf:Bag>
                  <rdf:li rdf:resource="http://identifiers.org/InChI/InChI=1S/C21H28N7O17P3/c22-17-12-19(25-7-24-17)28(8-26-12)21-16(44-46(33,34)35)14(30)11(43-21)6-41-48(38,39)45-47(36,37)40-5-10-13(29)15(31)20(42-10)27-3-1-2-9(4-27)18(23)32/h1-4,7-8,10-11,13-16,20-21,29-31H,5-6H2,(H7-,22,23,24,25,32,33,34,35,36,37,38,39)/p-3/t10-,11-,13-,14-,15-,16-,20-,21-/m1/s1"/>
                  <rdf:li rdf:resource="http://identifiers.org/InChIKey/XJLXINKUBYWONI-NNYOXOHSSA-K"/>
                  <rdf:li rdf:resource="http://identifiers.org/Mass/740.3828"/>
                  <rdf:li rdf:resource="http://identifiers.org/SMILES/NC(=O)c1ccc[n+](c1)[C@@H]1O[C@H](COP([O-])(=O)OP([O-])(=O)OC[C@H]2O[C@H]([C@H](OP([O-])([O-])=O)[C@@H]2O)n2cnc3c(N)ncnc23)[C@@H](O)[C@H]1O"/>
                  <rdf:li rdf:resource="http://identifiers.org/Source/chebi:58349"/>
                </rdf:Bag>
              </bqbiol:is>
            </rdf:Description>
          </rdf:RDF>
        </sbml:annotation>
      </species>
      <species boundaryCondition="false" constant="false" hasOnlySubstanceUnits="false" id="M_MNXM6" name="NADPH" metaid="M_MNXM6" compartment="C_c" fbc:charge="-4" fbc:chemicalFormula="C21H26N7O17P3">
        <sbml:annotation xmlns:sbml="http://www.sbml.org/sbml/level3/version1/core">
          <rdf:RDF xmlns:rdf="http://www.w3.org/1999/02/22-rdf-syntax-ns#">
            <rdf:Description rdf:about="#M_MNXM6">
              <bqbiol:is xmlns:bqbiol="http://biomodels.net/biology-qualifiers/">
                <rdf:Bag>
                  <rdf:li rdf:resource="http://identifiers.org/InChI/InChI=1S/C21H30N7O17P3/c22-17-12-19(25-7-24-17)28(8-26-12)21-16(44-46(33,34)35)14(30)11(43-21)6-41-48(38,39)45-47(36,37)40-5-10-13(29)15(31)20(42-10)27-3-1-2-9(4-27)18(23)32/h1,3-4,7-8,10-11,13-16,20-21,29-31H,2,5-6H2,(H2,23,32)(H,36,37)(H,38,39)(H2,22,24,25)(H2,33,34,35)/p-4/t10-,11-,13-,14-,15-,16-,20-,21-/m1/s1"/>
                  <rdf:li rdf:resource="http://identifiers.org/InChIKey/ACFIXJIJDZMPPO-NNYOXOHSSA-J"/>
                  <rdf:li rdf:resource="http://identifiers.org/Mass/741.3913"/>
                  <rdf:li rdf:resource="http://identifiers.org/SMILES/NC(=O)C1=CN(C=CC1)[C@@H]1O[C@H](COP([O-])(=O)OP([O-])(=O)OC[C@H]2O[C@H]([C@H](OP([O-])([O-])=O)[C@@H]2O)n2cnc3c(N)ncnc23)[C@@H](O)[C@H]1O"/>
                  <rdf:li rdf:resource="http://identifiers.org/Source/chebi:57783"/>
                </rdf:Bag>
              </bqbiol:is>
            </rdf:Description>
          </rdf:RDF>
        </sbml:annotation>
      </species>
      <species boundaryCondition="false" constant="false" hasOnlySubstanceUnits="false" id="M_MNXM13" name="CO2" metaid="M_MNXM13" compartment="C_c" fbc:charge="0" fbc:chemicalFormula="CO2">
        <sbml:annotation xmlns:sbml="http://www.sbml.org/sbml/level3/version1/core">
          <rdf:RDF xmlns:rdf="http://www.w3.org/1999/02/22-rdf-syntax-ns#">
            <rdf:Description rdf:about="#M_MNXM13">
              <bqbiol:is xmlns:bqbiol="http://biomodels.net/biology-qualifiers/">
                <rdf:Bag>
                  <rdf:li rdf:resource="http://identifiers.org/InChI/InChI=1S/CO2/c2-1-3"/>
                  <rdf:li rdf:resource="http://identifiers.org/InChIKey/CURLTUGMZLYLDI-UHFFFAOYSA-N"/>
                  <rdf:li rdf:resource="http://identifiers.org/Mass/44.0095"/>
                  <rdf:li rdf:resource="http://identifiers.org/SMILES/O=C=O"/>
                  <rdf:li rdf:resource="http://identifiers.org/Source/chebi:16526"/>
                </rdf:Bag>
              </bqbiol:is>
            </rdf:Description>
          </rdf:RDF>
        </sbml:annotation>
      </species>
      <species boundaryCondition="false" constant="false" hasOnlySubstanceUnits="false" id="M_MNXM12" name="CoA" metaid="M_MNXM12" compartment="C_c" fbc:charge="-4" fbc:chemicalFormula="C21H32N7O16P3S">
        <sbml:annotation xmlns:sbml="http://www.sbml.org/sbml/level3/version1/core">
          <rdf:RDF xmlns:rdf="http://www.w3.org/1999/02/22-rdf-syntax-ns#">
            <rdf:Description rdf:about="#M_MNXM12">
              <bqbiol:is xmlns:bqbiol="http://biomodels.net/biology-qualifiers/">
                <rdf:Bag>
                  <rdf:li rdf:resource="http://identifiers.org/InChI/InChI=1S/C21H36N7O16P3S/c1-21(2,16(31)19(32)24-4-3-12(29)23-5-6-48)8-41-47(38,39)44-46(36,37)40-7-11-15(43-45(33,34)35)14(30)20(42-11)28-10-27-13-17(22)25-9-26-18(13)28/h9-11,14-16,20,30-31,48H,3-8H2,1-2H3,(H,23,29)(H,24,32)(H,36,37)(H,38,39)(H2,22,25,26)(H2,33,34,35)/p-4/t11-,14-,15-,16+,20-/m1/s1"/>
                  <rdf:li rdf:resource="http://identifiers.org/InChIKey/RGJOEKWQDUBAIZ-IBOSZNHHSA-J"/>
                  <rdf:li rdf:resource="http://identifiers.org/Mass/763.505"/>
                  <rdf:li rdf:resource="http://identifiers.org/SMILES/CC(C)(COP([O-])(=O)OP([O-])(=O)OC[C@H]1O[C@H]([C@H](O)[C@@H]1OP([O-])([O-])=O)n1cnc2c(N)ncnc12)[C@@H](O)C(=O)NCCC(=O)NCCS"/>
                  <rdf:li rdf:resource="http://identifiers.org/Source/chebi:57287"/>
                </rdf:Bag>
              </bqbiol:is>
            </rdf:Description>
          </rdf:RDF>
        </sbml:annotation>
      </species>
      <species boundaryCondition="false" constant="false" hasOnlySubstanceUnits="false" id="M_MNXM21" name="acetyl-CoA" metaid="M_MNXM21" compartment="C_c" fbc:charge="-4" fbc:chemicalFormula="C23H34N7O17P3S">
        <sbml:annotation xmlns:sbml="http://www.sbml.org/sbml/level3/version1/core">
          <rdf:RDF xmlns:rdf="http://www.w3.org/1999/02/22-rdf-syntax-ns#">
            <rdf:Description rdf:about="#M_MNXM21">
              <bqbiol:is xmlns:bqbiol="http://biomodels.net/biology-qualifiers/">
                <rdf:Bag>
                  <rdf:li rdf:resource="http://identifiers.org/InChI/InChI=1S/C23H38N7O17P3S/c1-12(31)51-7-6-25-14(32)4-5-26-21(35)18(34)23(2,3)9-44-50(41,42)47-49(39,40)43-8-13-17(46-48(36,37)38)16(33)22(45-13)30-11-29-15-19(24)27-10-28-20(15)30/h10-11,13,16-18,22,33-34H,4-9H2,1-3H3,(H,25,32)(H,26,35)(H,39,40)(H,41,42)(H2,24,27,28)(H2,36,37,38)/p-4/t13-,16-,17-,18+,22-/m1/s1"/>
                  <rdf:li rdf:resource="http://identifiers.org/InChIKey/ZSLZBFCDCINBPY-ZSJPKINUSA-J"/>
                  <rdf:li rdf:resource="http://identifiers.org/Mass/805.541"/>
                  <rdf:li rdf:resource="http://identifiers.org/SMILES/CC(=O)SCCNC(=O)CCNC(=O)[C@H](O)C(C)(C)COP([O-])(=O)OP([O-])(=O)OC[C@H]1O[C@H]([C@H](O)[C@@H]1OP([O-])([O-])=O)n1cnc2c(N)ncnc12"/>
                  <rdf:li rdf:resource="http://identifiers.org/Source/chebi:57288"/>
                </rdf:Bag>
              </bqbiol:is>
            </rdf:Description>
          </rdf:RDF>
        </sbml:annotation>
      </species>
      <species boundaryCondition="false" constant="false" hasOnlySubstanceUnits="false" id="M_MNXM46" name="oxaloacetate" metaid="M_MNXM46" compartment="C_c" fbc:charge="-2" fbc:chemicalFormula="C4H2O5">
        <sbml:annotation xmlns:sbml="http://www.sbml.org/sbml/level3/version1/core">
          <rdf:RDF xmlns:rdf="http://www.w3.org/1999/02/22-rdf-syntax-ns#">
            <rdf:Description rdf:about="#M_MNXM46">
              <bqbiol:is xmlns:bqbiol="http://biomodels.net/biology-qualifiers/">
                <rdf:Bag>
                  <rdf:li rdf:resource="http://identifiers.org/InChI/InChI=1S/C4H4O5/c5-2(4(8)9)1-3(6)7/h1H2,(H,6,7)(H,8,9)/p-2"/>
                  <rdf:li rdf:resource="http://identifiers.org/InChIKey/KHPXUQMNIQBQEV-UHFFFAOYSA-L"/>
                  <rdf:li rdf:resource="http://identifiers.org/Mass/130.0568"/>
                  <rdf:li rdf:resource="http://identifiers.org/SMILES/[O-]C(=O)CC(=O)C([O-])=O"/>
                  <rdf:li rdf:resource="http://identifiers.org/Source/chebi:16452"/>
                </rdf:Bag>
              </bqbiol:is>
            </rdf:Description>
          </rdf:RDF>
        </sbml:annotation>
      </species>
      <species boundaryCondition="false" constant="false" hasOnlySubstanceUnits="false" id="M_MNXM285" name="(R)-lactate" metaid="M_MNXM285" compartment="C_c" fbc:charge="-1" fbc:chemicalFormula="C3H5O3">
        <sbml:annotation xmlns:sbml="http://www.sbml.org/sbml/level3/version1/core">
          <rdf:RDF xmlns:rdf="http://www.w3.org/1999/02/22-rdf-syntax-ns#">
            <rdf:Description rdf:about="#M_MNXM285">
              <bqbiol:is xmlns:bqbiol="http://biomodels.net/biology-qualifiers/">
                <rdf:Bag>
                  <rdf:li rdf:resource="http://identifiers.org/InChI/InChI=1S/C3H6O3/c1-2(4)3(5)6/h2,4H,1H3,(H,5,6)/p-1/t2-/m1/s1"/>
                  <rdf:li rdf:resource="http://identifiers.org/InChIKey/JVTAAEKCZFNVCJ-UWTATZPHSA-M"/>
                  <rdf:li rdf:resource="http://identifiers.org/Mass/89.0705"/>
                  <rdf:li rdf:resource="http://identifiers.org/SMILES/C[C@@H](O)C([O-])=O"/>
                  <rdf:li rdf:resource="http://identifiers.org/Source/chebi:16004"/>
                </rdf:Bag>
              </bqbiol:is>
            </rdf:Description>
          </rdf:RDF>
        </sbml:annotation>
      </species>
      <species boundaryCondition="false" constant="false" hasOnlySubstanceUnits="false" id="M_MNXM91585" name="Ferricytochrome" metaid="M_MNXM91585" compartment="C_p" fbc:charge="3" fbc:chemicalFormula="C33H30FeN4O4">
        <sbml:annotation xmlns:sbml="http://www.sbml.org/sbml/level3/version1/core">
          <rdf:RDF xmlns:rdf="http://www.w3.org/1999/02/22-rdf-syntax-ns#">
            <rdf:Description rdf:about="#M_MNXM91585">
              <bqbiol:is xmlns:bqbiol="http://biomodels.net/biology-qualifiers/">
                <rdf:Bag>
                  <rdf:li rdf:resource="http://identifiers.org/InChI/"/>
                  <rdf:li rdf:resource="http://identifiers.org/InChIKey/NA"/>
                  <rdf:li rdf:resource="http://identifiers.org/Mass/602"/>
                  <rdf:li rdf:resource="http://identifiers.org/SMILES/NA"/>
                  <rdf:li rdf:resource="http://identifiers.org/Source/seed:cpd00685"/>
                </rdf:Bag>
              </bqbiol:is>
            </rdf:Description>
          </rdf:RDF>
        </sbml:annotation>
      </species>
      <species boundaryCondition="false" constant="false" hasOnlySubstanceUnits="false" id="M_MNXM5750" name="ferrocytochrome" metaid="M_MNXM5750" compartment="C_p" fbc:charge="2" fbc:chemicalFormula="C33H30FeN4O4">
        <sbml:annotation xmlns:sbml="http://www.sbml.org/sbml/level3/version1/core">
          <rdf:RDF xmlns:rdf="http://www.w3.org/1999/02/22-rdf-syntax-ns#">
            <rdf:Description rdf:about="#M_MNXM5750">
              <bqbiol:is xmlns:bqbiol="http://biomodels.net/biology-qualifiers/">
                <rdf:Bag>
                  <rdf:li rdf:resource="http://identifiers.org/InChI/"/>
                  <rdf:li rdf:resource="http://identifiers.org/InChIKey/"/>
                  <rdf:li rdf:resource="http://identifiers.org/Mass/"/>
                  <rdf:li rdf:resource="http://identifiers.org/SMILES/"/>
                  <rdf:li rdf:resource="http://identifiers.org/Source/chebi:15983"/>
                </rdf:Bag>
              </bqbiol:is>
            </rdf:Description>
          </rdf:RDF>
        </sbml:annotation>
      </species>
      <species boundaryCondition="false" constant="false" hasOnlySubstanceUnits="false" id="M_MNXM98" name="(S)-malate" metaid="M_MNXM98" compartment="C_c" fbc:charge="-2" fbc:chemicalFormula="C4H4O5">
        <sbml:annotation xmlns:sbml="http://www.sbml.org/sbml/level3/version1/core">
          <rdf:RDF xmlns:rdf="http://www.w3.org/1999/02/22-rdf-syntax-ns#">
            <rdf:Description rdf:about="#M_MNXM98">
              <bqbiol:is xmlns:bqbiol="http://biomodels.net/biology-qualifiers/">
                <rdf:Bag>
                  <rdf:li rdf:resource="http://identifiers.org/InChI/InChI=1S/C4H6O5/c5-2(4(8)9)1-3(6)7/h2,5H,1H2,(H,6,7)(H,8,9)/p-2/t2-/m0/s1"/>
                  <rdf:li rdf:resource="http://identifiers.org/InChIKey/BJEPYKJPYRNKOW-REOHCLBHSA-L"/>
                  <rdf:li rdf:resource="http://identifiers.org/Mass/132.0727"/>
                  <rdf:li rdf:resource="http://identifiers.org/SMILES/O[C@@H](CC([O-])=O)C([O-])=O"/>
                  <rdf:li rdf:resource="http://identifiers.org/Source/chebi:15589"/>
                </rdf:Bag>
              </bqbiol:is>
            </rdf:Description>
          </rdf:RDF>
        </sbml:annotation>
      </species>
      <species boundaryCondition="false" constant="false" hasOnlySubstanceUnits="false" id="M_MNXM664" name="(R)-acetoin" metaid="M_MNXM664" compartment="C_c" fbc:charge="0" fbc:chemicalFormula="C4H8O2">
        <sbml:annotation xmlns:sbml="http://www.sbml.org/sbml/level3/version1/core">
          <rdf:RDF xmlns:rdf="http://www.w3.org/1999/02/22-rdf-syntax-ns#">
            <rdf:Description rdf:about="#M_MNXM664">
              <bqbiol:is xmlns:bqbiol="http://biomodels.net/biology-qualifiers/">
                <rdf:Bag>
                  <rdf:li rdf:resource="http://identifiers.org/InChI/InChI=1S/C4H8O2/c1-3(5)4(2)6/h3,5H,1-2H3/t3-/m1/s1"/>
                  <rdf:li rdf:resource="http://identifiers.org/InChIKey/ROWKJAVDOGWPAT-GSVOUGTGSA-N"/>
                  <rdf:li rdf:resource="http://identifiers.org/Mass/88.1051"/>
                  <rdf:li rdf:resource="http://identifiers.org/SMILES/C[C@@H](O)C(C)=O"/>
                  <rdf:li rdf:resource="http://identifiers.org/Source/chebi:15686"/>
                </rdf:Bag>
              </bqbiol:is>
            </rdf:Description>
          </rdf:RDF>
        </sbml:annotation>
      </species>
      <species boundaryCondition="false" constant="false" hasOnlySubstanceUnits="false" id="M_MNXM114079" name="(2S)-2-acetolactate" metaid="M_MNXM114079" compartment="C_c" fbc:charge="-1" fbc:chemicalFormula="C5H7O4">
        <sbml:annotation xmlns:sbml="http://www.sbml.org/sbml/level3/version1/core">
          <rdf:RDF xmlns:rdf="http://www.w3.org/1999/02/22-rdf-syntax-ns#">
            <rdf:Description rdf:about="#M_MNXM114079">
              <bqbiol:is xmlns:bqbiol="http://biomodels.net/biology-qualifiers/">
                <rdf:Bag>
                  <rdf:li rdf:resource="http://identifiers.org/InChI/InChI=1S/C5H8O4/c1-3(6)5(2,9)4(7)8/h9H,1-2H3,(H,7,8)/p-1/t5-/m0/s1"/>
                  <rdf:li rdf:resource="http://identifiers.org/InChIKey/NMDWGEGFJUBKLB-YFKPBYRVSA-M"/>
                  <rdf:li rdf:resource="http://identifiers.org/Mass/131.1072"/>
                  <rdf:li rdf:resource="http://identifiers.org/SMILES/CC(=O)[C@](C)(O)C([O-])=O"/>
                  <rdf:li rdf:resource="http://identifiers.org/Source/chebi:58476"/>
                </rdf:Bag>
              </bqbiol:is>
            </rdf:Description>
          </rdf:RDF>
        </sbml:annotation>
      </species>
      <species boundaryCondition="false" constant="false" hasOnlySubstanceUnits="false" id="M_MNXM75" name="acetaldehyde" metaid="M_MNXM75" compartment="C_c" fbc:charge="0" fbc:chemicalFormula="C2H4O">
        <sbml:annotation xmlns:sbml="http://www.sbml.org/sbml/level3/version1/core">
          <rdf:RDF xmlns:rdf="http://www.w3.org/1999/02/22-rdf-syntax-ns#">
            <rdf:Description rdf:about="#M_MNXM75">
              <bqbiol:is xmlns:bqbiol="http://biomodels.net/biology-qualifiers/">
                <rdf:Bag>
                  <rdf:li rdf:resource="http://identifiers.org/InChI/InChI=1S/C2H4O/c1-2-3/h2H,1H3"/>
                  <rdf:li rdf:resource="http://identifiers.org/InChIKey/IKHGUXGNUITLKF-UHFFFAOYSA-N"/>
                  <rdf:li rdf:resource="http://identifiers.org/Mass/44.0526"/>
                  <rdf:li rdf:resource="http://identifiers.org/SMILES/[H]C(C)=O"/>
                  <rdf:li rdf:resource="http://identifiers.org/Source/chebi:15343"/>
                </rdf:Bag>
              </bqbiol:is>
            </rdf:Description>
          </rdf:RDF>
        </sbml:annotation>
      </species>
      <species boundaryCondition="false" constant="false" hasOnlySubstanceUnits="false" id="M_MNXM92" name="succinyl-CoA" metaid="M_MNXM92" compartment="C_c" fbc:charge="-5" fbc:chemicalFormula="C25H35N7O19P3S">
        <sbml:annotation xmlns:sbml="http://www.sbml.org/sbml/level3/version1/core">
          <rdf:RDF xmlns:rdf="http://www.w3.org/1999/02/22-rdf-syntax-ns#">
            <rdf:Description rdf:about="#M_MNXM92">
              <bqbiol:is xmlns:bqbiol="http://biomodels.net/biology-qualifiers/">
                <rdf:Bag>
                  <rdf:li rdf:resource="http://identifiers.org/InChI/InChI=1S/C25H40N7O19P3S/c1-25(2,20(38)23(39)28-6-5-14(33)27-7-8-55-16(36)4-3-15(34)35)10-48-54(45,46)51-53(43,44)47-9-13-19(50-52(40,41)42)18(37)24(49-13)32-12-31-17-21(26)29-11-30-22(17)32/h11-13,18-20,24,37-38H,3-10H2,1-2H3,(H,27,33)(H,28,39)(H,34,35)(H,43,44)(H,45,46)(H2,26,29,30)(H2,40,41,42)/p-5/t13-,18-,19-,20+,24-/m1/s1"/>
                  <rdf:li rdf:resource="http://identifiers.org/InChIKey/VNOYUJKHFWYWIR-ITIYDSSPSA-I"/>
                  <rdf:li rdf:resource="http://identifiers.org/Mass/862.57"/>
                  <rdf:li rdf:resource="http://identifiers.org/SMILES/CC(C)(COP([O-])(=O)OP([O-])(=O)OC[C@H]1O[C@H]([C@H](O)[C@@H]1OP([O-])([O-])=O)n1cnc2c(N)ncnc12)[C@@H](O)C(=O)NCCC(=O)NCCSC(=O)CCC([O-])=O"/>
                  <rdf:li rdf:resource="http://identifiers.org/Source/chebi:57292"/>
                </rdf:Bag>
              </bqbiol:is>
            </rdf:Description>
          </rdf:RDF>
        </sbml:annotation>
      </species>
      <species boundaryCondition="false" constant="false" hasOnlySubstanceUnits="false" id="M_MNXM20" name="2-oxoglutarate" metaid="M_MNXM20" compartment="C_c" fbc:charge="-2" fbc:chemicalFormula="C5H4O5">
        <sbml:annotation xmlns:sbml="http://www.sbml.org/sbml/level3/version1/core">
          <rdf:RDF xmlns:rdf="http://www.w3.org/1999/02/22-rdf-syntax-ns#">
            <rdf:Description rdf:about="#M_MNXM20">
              <bqbiol:is xmlns:bqbiol="http://biomodels.net/biology-qualifiers/">
                <rdf:Bag>
                  <rdf:li rdf:resource="http://identifiers.org/InChI/InChI=1S/C5H6O5/c6-3(5(9)10)1-2-4(7)8/h1-2H2,(H,7,8)(H,9,10)/p-2"/>
                  <rdf:li rdf:resource="http://identifiers.org/InChIKey/KPGXRSRHYNQIFN-UHFFFAOYSA-L"/>
                  <rdf:li rdf:resource="http://identifiers.org/Mass/144.0834"/>
                  <rdf:li rdf:resource="http://identifiers.org/SMILES/[O-]C(=O)CCC(=O)C([O-])=O"/>
                  <rdf:li rdf:resource="http://identifiers.org/Source/chebi:16810"/>
                </rdf:Bag>
              </bqbiol:is>
            </rdf:Description>
          </rdf:RDF>
        </sbml:annotation>
      </species>
      <species boundaryCondition="false" constant="false" hasOnlySubstanceUnits="false" id="M_MNXM93" name="fumarate" metaid="M_MNXM93" compartment="C_c" fbc:charge="-2" fbc:chemicalFormula="C4H2O4">
        <sbml:annotation xmlns:sbml="http://www.sbml.org/sbml/level3/version1/core">
          <rdf:RDF xmlns:rdf="http://www.w3.org/1999/02/22-rdf-syntax-ns#">
            <rdf:Description rdf:about="#M_MNXM93">
              <bqbiol:is xmlns:bqbiol="http://biomodels.net/biology-qualifiers/">
                <rdf:Bag>
                  <rdf:li rdf:resource="http://identifiers.org/InChI/InChI=1S/C4H4O4/c5-3(6)1-2-4(7)8/h1-2H,(H,5,6)(H,7,8)/p-2/b2-1+"/>
                  <rdf:li rdf:resource="http://identifiers.org/InChIKey/VZCYOOQTPOCHFL-OWOJBTEDSA-L"/>
                  <rdf:li rdf:resource="http://identifiers.org/Mass/114.0574"/>
                  <rdf:li rdf:resource="http://identifiers.org/SMILES/[O-]C(=O)\C=C\C([O-])=O"/>
                  <rdf:li rdf:resource="http://identifiers.org/Source/chebi:29806"/>
                </rdf:Bag>
              </bqbiol:is>
            </rdf:Description>
          </rdf:RDF>
        </sbml:annotation>
      </species>
      <species boundaryCondition="false" constant="false" hasOnlySubstanceUnits="false" id="M_MNXM25" name="succinate" metaid="M_MNXM25" compartment="C_c" fbc:charge="-2" fbc:chemicalFormula="C4H4O4">
        <sbml:annotation xmlns:sbml="http://www.sbml.org/sbml/level3/version1/core">
          <rdf:RDF xmlns:rdf="http://www.w3.org/1999/02/22-rdf-syntax-ns#">
            <rdf:Description rdf:about="#M_MNXM25">
              <bqbiol:is xmlns:bqbiol="http://biomodels.net/biology-qualifiers/">
                <rdf:Bag>
                  <rdf:li rdf:resource="http://identifiers.org/InChI/InChI=1S/C4H6O4/c5-3(6)1-2-4(7)8/h1-2H2,(H,5,6)(H,7,8)/p-2"/>
                  <rdf:li rdf:resource="http://identifiers.org/InChIKey/KDYFGRWQOYBRFD-UHFFFAOYSA-L"/>
                  <rdf:li rdf:resource="http://identifiers.org/Mass/116.0733"/>
                  <rdf:li rdf:resource="http://identifiers.org/SMILES/[O-]C(=O)CCC([O-])=O"/>
                  <rdf:li rdf:resource="http://identifiers.org/Source/chebi:30031"/>
                </rdf:Bag>
              </bqbiol:is>
            </rdf:Description>
          </rdf:RDF>
        </sbml:annotation>
      </species>
      <species boundaryCondition="false" constant="false" hasOnlySubstanceUnits="false" id="M_MNXM26" name="acetate" metaid="M_MNXM26" compartment="C_c" fbc:charge="-1" fbc:chemicalFormula="C2H3O2">
        <sbml:annotation xmlns:sbml="http://www.sbml.org/sbml/level3/version1/core">
          <rdf:RDF xmlns:rdf="http://www.w3.org/1999/02/22-rdf-syntax-ns#">
            <rdf:Description rdf:about="#M_MNXM26">
              <bqbiol:is xmlns:bqbiol="http://biomodels.net/biology-qualifiers/">
                <rdf:Bag>
                  <rdf:li rdf:resource="http://identifiers.org/InChI/InChI=1S/C2H4O2/c1-2(3)4/h1H3,(H,3,4)/p-1"/>
                  <rdf:li rdf:resource="http://identifiers.org/InChIKey/QTBSBXVTEAMEQO-UHFFFAOYSA-M"/>
                  <rdf:li rdf:resource="http://identifiers.org/Mass/59.0446"/>
                  <rdf:li rdf:resource="http://identifiers.org/SMILES/CC([O-])=O"/>
                  <rdf:li rdf:resource="http://identifiers.org/Source/chebi:30089"/>
                </rdf:Bag>
              </bqbiol:is>
            </rdf:Description>
          </rdf:RDF>
        </sbml:annotation>
      </species>
      <species boundaryCondition="false" constant="false" hasOnlySubstanceUnits="false" id="M_MNXM89661" name="isocitrate" metaid="M_MNXM89661" compartment="C_c" fbc:charge="-3" fbc:chemicalFormula="C6H5O7">
        <sbml:annotation xmlns:sbml="http://www.sbml.org/sbml/level3/version1/core">
          <rdf:RDF xmlns:rdf="http://www.w3.org/1999/02/22-rdf-syntax-ns#">
            <rdf:Description rdf:about="#M_MNXM89661">
              <bqbiol:is xmlns:bqbiol="http://biomodels.net/biology-qualifiers/">
                <rdf:Bag>
                  <rdf:li rdf:resource="http://identifiers.org/InChI/InChI=1S/C6H8O7/c7-3(8)1-2(5(10)11)4(9)6(12)13/h2,4,9H,1H2,(H,7,8)(H,10,11)(H,12,13)/p-3"/>
                  <rdf:li rdf:resource="http://identifiers.org/InChIKey/ODBLHEXUDAPZAU-UHFFFAOYSA-K"/>
                  <rdf:li rdf:resource="http://identifiers.org/Mass/189.1013"/>
                  <rdf:li rdf:resource="http://identifiers.org/SMILES/OC(C(CC([O-])=O)C([O-])=O)C([O-])=O"/>
                  <rdf:li rdf:resource="http://identifiers.org/Source/chebi:16087"/>
                </rdf:Bag>
              </bqbiol:is>
            </rdf:Description>
          </rdf:RDF>
        </sbml:annotation>
      </species>
      <species boundaryCondition="false" constant="false" hasOnlySubstanceUnits="false" id="M_MNXM131" name="citrate" metaid="M_MNXM131" compartment="C_c" fbc:charge="-3" fbc:chemicalFormula="C6H5O7">
        <sbml:annotation xmlns:sbml="http://www.sbml.org/sbml/level3/version1/core">
          <rdf:RDF xmlns:rdf="http://www.w3.org/1999/02/22-rdf-syntax-ns#">
            <rdf:Description rdf:about="#M_MNXM131">
              <bqbiol:is xmlns:bqbiol="http://biomodels.net/biology-qualifiers/">
                <rdf:Bag>
                  <rdf:li rdf:resource="http://identifiers.org/InChI/InChI=1S/C6H8O7/c7-3(8)1-6(13,5(11)12)2-4(9)10/h13H,1-2H2,(H,7,8)(H,9,10)(H,11,12)/p-3"/>
                  <rdf:li rdf:resource="http://identifiers.org/InChIKey/KRKNYBCHXYNGOX-UHFFFAOYSA-K"/>
                  <rdf:li rdf:resource="http://identifiers.org/Mass/189.1013"/>
                  <rdf:li rdf:resource="http://identifiers.org/SMILES/OC(CC([O-])=O)(CC([O-])=O)C([O-])=O"/>
                  <rdf:li rdf:resource="http://identifiers.org/Source/chebi:16947"/>
                </rdf:Bag>
              </bqbiol:is>
            </rdf:Description>
          </rdf:RDF>
        </sbml:annotation>
      </species>
      <species boundaryCondition="false" constant="false" hasOnlySubstanceUnits="false" id="M_MNXM280" name="acetyl phosphate" metaid="M_MNXM280" compartment="C_c" fbc:charge="-2" fbc:chemicalFormula="C2H3O5P">
        <sbml:annotation xmlns:sbml="http://www.sbml.org/sbml/level3/version1/core">
          <rdf:RDF xmlns:rdf="http://www.w3.org/1999/02/22-rdf-syntax-ns#">
            <rdf:Description rdf:about="#M_MNXM280">
              <bqbiol:is xmlns:bqbiol="http://biomodels.net/biology-qualifiers/">
                <rdf:Bag>
                  <rdf:li rdf:resource="http://identifiers.org/InChI/InChI=1S/C2H5O5P/c1-2(3)7-8(4,5)6/h1H3,(H2,4,5,6)/p-2"/>
                  <rdf:li rdf:resource="http://identifiers.org/InChIKey/LIPOUNRJVLNBCD-UHFFFAOYSA-L"/>
                  <rdf:li rdf:resource="http://identifiers.org/Mass/138.0171"/>
                  <rdf:li rdf:resource="http://identifiers.org/SMILES/CC(=O)OP([O-])([O-])=O"/>
                  <rdf:li rdf:resource="http://identifiers.org/Source/chebi:22191"/>
                </rdf:Bag>
              </bqbiol:is>
            </rdf:Description>
          </rdf:RDF>
        </sbml:annotation>
      </species>
      <species boundaryCondition="false" constant="false" hasOnlySubstanceUnits="false" id="M_MNXM303" name="ethanol" metaid="M_MNXM303" compartment="C_c" fbc:charge="0" fbc:chemicalFormula="C2H6O">
        <sbml:annotation xmlns:sbml="http://www.sbml.org/sbml/level3/version1/core">
          <rdf:RDF xmlns:rdf="http://www.w3.org/1999/02/22-rdf-syntax-ns#">
            <rdf:Description rdf:about="#M_MNXM303">
              <bqbiol:is xmlns:bqbiol="http://biomodels.net/biology-qualifiers/">
                <rdf:Bag>
                  <rdf:li rdf:resource="http://identifiers.org/InChI/InChI=1S/C2H6O/c1-2-3/h3H,2H2,1H3"/>
                  <rdf:li rdf:resource="http://identifiers.org/InChIKey/LFQSCWFLJHTTHZ-UHFFFAOYSA-N"/>
                  <rdf:li rdf:resource="http://identifiers.org/Mass/46.0684"/>
                  <rdf:li rdf:resource="http://identifiers.org/SMILES/CCO"/>
                  <rdf:li rdf:resource="http://identifiers.org/Source/chebi:16236"/>
                </rdf:Bag>
              </bqbiol:is>
            </rdf:Description>
          </rdf:RDF>
        </sbml:annotation>
      </species>
      <species boundaryCondition="false" constant="false" hasOnlySubstanceUnits="false" id="M_MNXM01" name="H(+)_p" metaid="M_MNXM01" compartment="C_p" fbc:charge="1" fbc:chemicalFormula="H">
        <sbml:annotation xmlns:sbml="http://www.sbml.org/sbml/level3/version1/core">
          <rdf:RDF xmlns:rdf="http://www.w3.org/1999/02/22-rdf-syntax-ns#">
            <rdf:Description rdf:about="#M_MNXM01">
              <bqbiol:is xmlns:bqbiol="http://biomodels.net/biology-qualifiers/">
                <rdf:Bag>
                  <rdf:li rdf:resource="http://identifiers.org/InChI/InChI=1S/p+1"/>
                  <rdf:li rdf:resource="http://identifiers.org/InChIKey/GPRLSGONYQIRFK-UHFFFAOYSA-N"/>
                  <rdf:li rdf:resource="http://identifiers.org/Mass/1.00739"/>
                  <rdf:li rdf:resource="http://identifiers.org/SMILES/[H+]"/>
                  <rdf:li rdf:resource="http://identifiers.org/Source/chebi:15378"/>
                </rdf:Bag>
              </bqbiol:is>
            </rdf:Description>
          </rdf:RDF>
        </sbml:annotation>
      </species>
      <species boundaryCondition="false" constant="false" hasOnlySubstanceUnits="false" id="M_MNXM4" name="O2" metaid="M_MNXM4" compartment="C_c" fbc:charge="0" fbc:chemicalFormula="O2">
        <sbml:annotation xmlns:sbml="http://www.sbml.org/sbml/level3/version1/core">
          <rdf:RDF xmlns:rdf="http://www.w3.org/1999/02/22-rdf-syntax-ns#">
            <rdf:Description rdf:about="#M_MNXM4">
              <bqbiol:is xmlns:bqbiol="http://biomodels.net/biology-qualifiers/">
                <rdf:Bag>
                  <rdf:li rdf:resource="http://identifiers.org/InChI/InChI=1S/O2/c1-2"/>
                  <rdf:li rdf:resource="http://identifiers.org/InChIKey/MYMOFIZGZYHOMD-UHFFFAOYSA-N"/>
                  <rdf:li rdf:resource="http://identifiers.org/Mass/31.9988"/>
                  <rdf:li rdf:resource="http://identifiers.org/SMILES/O=O"/>
                  <rdf:li rdf:resource="http://identifiers.org/Source/chebi:15379"/>
                </rdf:Bag>
              </bqbiol:is>
            </rdf:Description>
          </rdf:RDF>
        </sbml:annotation>
      </species>
      <species boundaryCondition="false" constant="false" hasOnlySubstanceUnits="false" id="M_MNXM075" name="acetaldehyde_p" compartment="C_p" fbc:charge="0" fbc:chemicalFormula="C2H4O"/>
      <species boundaryCondition="false" constant="false" hasOnlySubstanceUnits="false" id="M_MNXM026" name="acetate_p" compartment="C_p" fbc:charge="-1" fbc:chemicalFormula="C2H3O2"/>
      <species boundaryCondition="false" constant="false" hasOnlySubstanceUnits="false" id="M_MNXM02" name="H2O_p" compartment="C_p" fbc:charge="0" fbc:chemicalFormula="H2O"/>
      <species boundaryCondition="false" constant="false" hasOnlySubstanceUnits="false" id="M_MNXM0303" name="ethanol_p" compartment="C_p" fbc:charge="0" fbc:chemicalFormula="C2H6O"/>
      <species boundaryCondition="false" constant="false" hasOnlySubstanceUnits="false" id="M_MNXM22" name="H2O2" metaid="M_MNXM22" compartment="C_c" fbc:charge="0" fbc:chemicalFormula="H2O2">
        <sbml:annotation xmlns:sbml="http://www.sbml.org/sbml/level3/version1/core">
          <rdf:RDF xmlns:rdf="http://www.w3.org/1999/02/22-rdf-syntax-ns#">
            <rdf:Description rdf:about="#M_MNXM22">
              <bqbiol:is xmlns:bqbiol="http://biomodels.net/biology-qualifiers/">
                <rdf:Bag>
                  <rdf:li rdf:resource="http://identifiers.org/InChI/InChI=1S/H2O2/c1-2/h1-2H"/>
                  <rdf:li rdf:resource="http://identifiers.org/InChIKey/MHAJPDPJQMAIIY-UHFFFAOYSA-N"/>
                  <rdf:li rdf:resource="http://identifiers.org/Mass/34.0147"/>
                  <rdf:li rdf:resource="http://identifiers.org/SMILES/[H]OO[H]"/>
                  <rdf:li rdf:resource="http://identifiers.org/Source/chebi:16240"/>
                </rdf:Bag>
              </bqbiol:is>
            </rdf:Description>
          </rdf:RDF>
        </sbml:annotation>
      </species>
      <species boundaryCondition="false" constant="false" hasOnlySubstanceUnits="false" id="M_MNXM89612" name="glycerol" metaid="M_MNXM89612" compartment="C_c" fbc:charge="0" fbc:chemicalFormula="C3H8O3">
        <sbml:annotation xmlns:sbml="http://www.sbml.org/sbml/level3/version1/core">
          <rdf:RDF xmlns:rdf="http://www.w3.org/1999/02/22-rdf-syntax-ns#">
            <rdf:Description rdf:about="#M_MNXM89612">
              <bqbiol:is xmlns:bqbiol="http://biomodels.net/biology-qualifiers/">
                <rdf:Bag>
                  <rdf:li rdf:resource="http://identifiers.org/InChI/InChI=1S/C3H8O3/c4-1-3(6)2-5/h3-6H,1-2H2"/>
                  <rdf:li rdf:resource="http://identifiers.org/InChIKey/PEDCQBHIVMGVHV-UHFFFAOYSA-N"/>
                  <rdf:li rdf:resource="http://identifiers.org/Mass/92.0938"/>
                  <rdf:li rdf:resource="http://identifiers.org/SMILES/OCC(O)CO"/>
                  <rdf:li rdf:resource="http://identifiers.org/Source/chebi:17754"/>
                </rdf:Bag>
              </bqbiol:is>
            </rdf:Description>
          </rdf:RDF>
        </sbml:annotation>
      </species>
      <species boundaryCondition="false" constant="false" hasOnlySubstanceUnits="false" id="M_MNXM66" name="sn-glycerol 3-phosphate" metaid="M_MNXM66" compartment="C_c" fbc:charge="-2" fbc:chemicalFormula="C3H7O6P">
        <sbml:annotation xmlns:sbml="http://www.sbml.org/sbml/level3/version1/core">
          <rdf:RDF xmlns:rdf="http://www.w3.org/1999/02/22-rdf-syntax-ns#">
            <rdf:Description rdf:about="#M_MNXM66">
              <bqbiol:is xmlns:bqbiol="http://biomodels.net/biology-qualifiers/">
                <rdf:Bag>
                  <rdf:li rdf:resource="http://identifiers.org/InChI/InChI=1S/C3H9O6P/c4-1-3(5)2-9-10(6,7)8/h3-5H,1-2H2,(H2,6,7,8)/p-2/t3-/m1/s1"/>
                  <rdf:li rdf:resource="http://identifiers.org/InChIKey/AWUCVROLDVIAJX-GSVOUGTGSA-L"/>
                  <rdf:li rdf:resource="http://identifiers.org/Mass/170.0589"/>
                  <rdf:li rdf:resource="http://identifiers.org/SMILES/OC[C@@H](O)COP([O-])([O-])=O"/>
                  <rdf:li rdf:resource="http://identifiers.org/Source/chebi:57597"/>
                </rdf:Bag>
              </bqbiol:is>
            </rdf:Description>
          </rdf:RDF>
        </sbml:annotation>
      </species>
      <species boundaryCondition="false" constant="false" hasOnlySubstanceUnits="false" id="M_MNXM72" name="a fatty acid" metaid="M_MNXM72" compartment="C_c" fbc:charge="-1" fbc:chemicalFormula="CO2R">
        <sbml:annotation xmlns:sbml="http://www.sbml.org/sbml/level3/version1/core">
          <rdf:RDF xmlns:rdf="http://www.w3.org/1999/02/22-rdf-syntax-ns#">
            <rdf:Description rdf:about="#M_MNXM72">
              <bqbiol:is xmlns:bqbiol="http://biomodels.net/biology-qualifiers/">
                <rdf:Bag>
                  <rdf:li rdf:resource="http://identifiers.org/InChI/"/>
                  <rdf:li rdf:resource="http://identifiers.org/InChIKey/"/>
                  <rdf:li rdf:resource="http://identifiers.org/Mass/"/>
                  <rdf:li rdf:resource="http://identifiers.org/SMILES/[O-]C([*])=O"/>
                  <rdf:li rdf:resource="http://identifiers.org/Source/chebi:28868"/>
                </rdf:Bag>
              </bqbiol:is>
            </rdf:Description>
          </rdf:RDF>
        </sbml:annotation>
      </species>
      <species boundaryCondition="false" constant="false" hasOnlySubstanceUnits="false" id="M_MNXM917" name="acyl-[acyl-carrier protein]" metaid="M_MNXM917" compartment="C_c" fbc:charge="0" fbc:chemicalFormula="RCOSR">
        <sbml:annotation xmlns:sbml="http://www.sbml.org/sbml/level3/version1/core">
          <rdf:RDF xmlns:rdf="http://www.w3.org/1999/02/22-rdf-syntax-ns#">
            <rdf:Description rdf:about="#M_MNXM917">
              <bqbiol:is xmlns:bqbiol="http://biomodels.net/biology-qualifiers/">
                <rdf:Bag>
                  <rdf:li rdf:resource="http://identifiers.org/InChI/"/>
                  <rdf:li rdf:resource="http://identifiers.org/InChIKey/"/>
                  <rdf:li rdf:resource="http://identifiers.org/Mass/"/>
                  <rdf:li rdf:resource="http://identifiers.org/SMILES/"/>
                  <rdf:li rdf:resource="http://identifiers.org/Source/chebi:16018"/>
                </rdf:Bag>
              </bqbiol:is>
            </rdf:Description>
          </rdf:RDF>
        </sbml:annotation>
      </species>
      <species boundaryCondition="false" constant="false" hasOnlySubstanceUnits="false" id="M_MNXM925" name="holo-[acyl-carrier protein]" metaid="M_MNXM925" compartment="C_c" fbc:charge="0" fbc:chemicalFormula="HSR">
        <sbml:annotation xmlns:sbml="http://www.sbml.org/sbml/level3/version1/core">
          <rdf:RDF xmlns:rdf="http://www.w3.org/1999/02/22-rdf-syntax-ns#">
            <rdf:Description rdf:about="#M_MNXM925">
              <bqbiol:is xmlns:bqbiol="http://biomodels.net/biology-qualifiers/">
                <rdf:Bag>
                  <rdf:li rdf:resource="http://identifiers.org/InChI/"/>
                  <rdf:li rdf:resource="http://identifiers.org/InChIKey/"/>
                  <rdf:li rdf:resource="http://identifiers.org/Mass/"/>
                  <rdf:li rdf:resource="http://identifiers.org/SMILES/S[*]"/>
                  <rdf:li rdf:resource="http://identifiers.org/Source/chebi:18359"/>
                </rdf:Bag>
              </bqbiol:is>
            </rdf:Description>
          </rdf:RDF>
        </sbml:annotation>
      </species>
      <species boundaryCondition="false" constant="false" hasOnlySubstanceUnits="false" id="M_MNXM1999" name="an acyl phosphate" metaid="M_MNXM1999" compartment="C_c" fbc:charge="-2" fbc:chemicalFormula="CO5PR">
        <sbml:annotation xmlns:sbml="http://www.sbml.org/sbml/level3/version1/core">
          <rdf:RDF xmlns:rdf="http://www.w3.org/1999/02/22-rdf-syntax-ns#">
            <rdf:Description rdf:about="#M_MNXM1999">
              <bqbiol:is xmlns:bqbiol="http://biomodels.net/biology-qualifiers/">
                <rdf:Bag>
                  <rdf:li rdf:resource="http://identifiers.org/InChI/"/>
                  <rdf:li rdf:resource="http://identifiers.org/InChIKey/"/>
                  <rdf:li rdf:resource="http://identifiers.org/Mass/"/>
                  <rdf:li rdf:resource="http://identifiers.org/SMILES/[O-]P([O-])(=O)OC([*])=O"/>
                  <rdf:li rdf:resource="http://identifiers.org/Source/chebi:59918"/>
                </rdf:Bag>
              </bqbiol:is>
            </rdf:Description>
          </rdf:RDF>
        </sbml:annotation>
      </species>
      <species boundaryCondition="false" constant="false" hasOnlySubstanceUnits="false" id="M_MNXM145527" name="1-acyl-sn-glycero-3-phosphate" metaid="M_MNXM145527" compartment="C_c" fbc:charge="-2" fbc:chemicalFormula="C4H6O7PR">
        <sbml:annotation xmlns:sbml="http://www.sbml.org/sbml/level3/version1/core">
          <rdf:RDF xmlns:rdf="http://www.w3.org/1999/02/22-rdf-syntax-ns#">
            <rdf:Description rdf:about="#M_MNXM145527">
              <bqbiol:is xmlns:bqbiol="http://biomodels.net/biology-qualifiers/">
                <rdf:Bag>
                  <rdf:li rdf:resource="http://identifiers.org/InChI/"/>
                  <rdf:li rdf:resource="http://identifiers.org/InChIKey/"/>
                  <rdf:li rdf:resource="http://identifiers.org/Mass/"/>
                  <rdf:li rdf:resource="http://identifiers.org/SMILES/O[C@H](COC([*])=O)COP([O-])([O-])=O"/>
                  <rdf:li rdf:resource="http://identifiers.org/Source/chebi:57970"/>
                </rdf:Bag>
              </bqbiol:is>
            </rdf:Description>
          </rdf:RDF>
        </sbml:annotation>
      </species>
      <species boundaryCondition="false" constant="false" hasOnlySubstanceUnits="false" id="M_MNXM96054" name="a 1,2-diacyl-sn-glycero-3-phosphate" metaid="M_MNXM96054" compartment="C_c" fbc:charge="-2" fbc:chemicalFormula="C5H5O8PR2">
        <sbml:annotation xmlns:sbml="http://www.sbml.org/sbml/level3/version1/core">
          <rdf:RDF xmlns:rdf="http://www.w3.org/1999/02/22-rdf-syntax-ns#">
            <rdf:Description rdf:about="#M_MNXM96054">
              <bqbiol:is xmlns:bqbiol="http://biomodels.net/biology-qualifiers/">
                <rdf:Bag>
                  <rdf:li rdf:resource="http://identifiers.org/InChI/"/>
                  <rdf:li rdf:resource="http://identifiers.org/InChIKey/"/>
                  <rdf:li rdf:resource="http://identifiers.org/Mass/"/>
                  <rdf:li rdf:resource="http://identifiers.org/SMILES/[O-]P([O-])(=O)OC[C@@H](COC([*])=O)OC([*])=O"/>
                  <rdf:li rdf:resource="http://identifiers.org/Source/chebi:58608"/>
                </rdf:Bag>
              </bqbiol:is>
            </rdf:Description>
          </rdf:RDF>
        </sbml:annotation>
      </species>
      <species boundaryCondition="false" constant="false" hasOnlySubstanceUnits="false" id="M_MNXM63" name="CTP" metaid="M_MNXM63" compartment="C_c" fbc:charge="-4" fbc:chemicalFormula="C9H12N3O14P3">
        <sbml:annotation xmlns:sbml="http://www.sbml.org/sbml/level3/version1/core">
          <rdf:RDF xmlns:rdf="http://www.w3.org/1999/02/22-rdf-syntax-ns#">
            <rdf:Description rdf:about="#M_MNXM63">
              <bqbiol:is xmlns:bqbiol="http://biomodels.net/biology-qualifiers/">
                <rdf:Bag>
                  <rdf:li rdf:resource="http://identifiers.org/InChI/InChI=1S/C9H16N3O14P3/c10-5-1-2-12(9(15)11-5)8-7(14)6(13)4(24-8)3-23-28(19,20)26-29(21,22)25-27(16,17)18/h1-2,4,6-8,13-14H,3H2,(H,19,20)(H,21,22)(H2,10,11,15)(H2,16,17,18)/p-4/t4-,6-,7-,8-/m1/s1"/>
                  <rdf:li rdf:resource="http://identifiers.org/InChIKey/PCDQPRRSZKQHHS-XVFCMESISA-J"/>
                  <rdf:li rdf:resource="http://identifiers.org/Mass/479.1268"/>
                  <rdf:li rdf:resource="http://identifiers.org/SMILES/Nc1ccn([C@@H]2O[C@H](COP([O-])(=O)OP([O-])(=O)OP([O-])([O-])=O)[C@@H](O)[C@H]2O)c(=O)n1"/>
                  <rdf:li rdf:resource="http://identifiers.org/Source/chebi:37563"/>
                </rdf:Bag>
              </bqbiol:is>
            </rdf:Description>
          </rdf:RDF>
        </sbml:annotation>
      </species>
      <species boundaryCondition="false" constant="false" hasOnlySubstanceUnits="false" id="M_MNXM201" name="a CDP-1,2-diacyl-sn-glycerol" metaid="M_MNXM201" compartment="C_c" fbc:charge="-2" fbc:chemicalFormula="C14H17N3O15P2R2">
        <sbml:annotation xmlns:sbml="http://www.sbml.org/sbml/level3/version1/core">
          <rdf:RDF xmlns:rdf="http://www.w3.org/1999/02/22-rdf-syntax-ns#">
            <rdf:Description rdf:about="#M_MNXM201">
              <bqbiol:is xmlns:bqbiol="http://biomodels.net/biology-qualifiers/">
                <rdf:Bag>
                  <rdf:li rdf:resource="http://identifiers.org/InChI/"/>
                  <rdf:li rdf:resource="http://identifiers.org/InChIKey/"/>
                  <rdf:li rdf:resource="http://identifiers.org/Mass/"/>
                  <rdf:li rdf:resource="http://identifiers.org/SMILES/Nc1ccn([C@@H]2O[C@H](COP([O-])(=O)OP([O-])(=O)OC[C@@H](COC([*])=O)OC([*])=O)[C@@H](O)[C@H]2O)c(=O)n1"/>
                  <rdf:li rdf:resource="http://identifiers.org/Source/chebi:58332"/>
                </rdf:Bag>
              </bqbiol:is>
            </rdf:Description>
          </rdf:RDF>
        </sbml:annotation>
      </species>
      <species boundaryCondition="false" constant="false" hasOnlySubstanceUnits="false" id="M_MNXM221" name="1,2-diacyl-sn-glycero-3-phospho-L-serine" metaid="M_MNXM221" compartment="C_c" fbc:charge="-1" fbc:chemicalFormula="C8H11NO10PR2">
        <sbml:annotation xmlns:sbml="http://www.sbml.org/sbml/level3/version1/core">
          <rdf:RDF xmlns:rdf="http://www.w3.org/1999/02/22-rdf-syntax-ns#">
            <rdf:Description rdf:about="#M_MNXM221">
              <bqbiol:is xmlns:bqbiol="http://biomodels.net/biology-qualifiers/">
                <rdf:Bag>
                  <rdf:li rdf:resource="http://identifiers.org/InChI/"/>
                  <rdf:li rdf:resource="http://identifiers.org/InChIKey/"/>
                  <rdf:li rdf:resource="http://identifiers.org/Mass/"/>
                  <rdf:li rdf:resource="http://identifiers.org/SMILES/[NH3+][C@@H](COP([O-])(=O)OC[C@@H](COC([*])=O)OC([*])=O)C([O-])=O"/>
                  <rdf:li rdf:resource="http://identifiers.org/Source/chebi:57262"/>
                </rdf:Bag>
              </bqbiol:is>
            </rdf:Description>
          </rdf:RDF>
        </sbml:annotation>
      </species>
      <species boundaryCondition="false" constant="false" hasOnlySubstanceUnits="false" id="M_MNXM53" name="L-serine" metaid="M_MNXM53" compartment="C_c" fbc:charge="0" fbc:chemicalFormula="C3H7NO3">
        <sbml:annotation xmlns:sbml="http://www.sbml.org/sbml/level3/version1/core">
          <rdf:RDF xmlns:rdf="http://www.w3.org/1999/02/22-rdf-syntax-ns#">
            <rdf:Description rdf:about="#M_MNXM53">
              <bqbiol:is xmlns:bqbiol="http://biomodels.net/biology-qualifiers/">
                <rdf:Bag>
                  <rdf:li rdf:resource="http://identifiers.org/InChI/InChI=1S/C3H7NO3/c4-2(1-5)3(6)7/h2,5H,1,4H2,(H,6,7)/t2-/m0/s1"/>
                  <rdf:li rdf:resource="http://identifiers.org/InChIKey/MTCFGRXMJLQNBG-REOHCLBHSA-N"/>
                  <rdf:li rdf:resource="http://identifiers.org/Mass/105.0926"/>
                  <rdf:li rdf:resource="http://identifiers.org/SMILES/[NH3+][C@@H](CO)C([O-])=O"/>
                  <rdf:li rdf:resource="http://identifiers.org/Source/chebi:33384"/>
                </rdf:Bag>
              </bqbiol:is>
            </rdf:Description>
          </rdf:RDF>
        </sbml:annotation>
      </species>
      <species boundaryCondition="false" constant="false" hasOnlySubstanceUnits="false" id="M_MNXM31" name="CMP" metaid="M_MNXM31" compartment="C_c" fbc:charge="-2" fbc:chemicalFormula="C9H12N3O8P">
        <sbml:annotation xmlns:sbml="http://www.sbml.org/sbml/level3/version1/core">
          <rdf:RDF xmlns:rdf="http://www.w3.org/1999/02/22-rdf-syntax-ns#">
            <rdf:Description rdf:about="#M_MNXM31">
              <bqbiol:is xmlns:bqbiol="http://biomodels.net/biology-qualifiers/">
                <rdf:Bag>
                  <rdf:li rdf:resource="http://identifiers.org/InChI/InChI=1S/C9H14N3O8P/c10-5-1-2-12(9(15)11-5)8-7(14)6(13)4(20-8)3-19-21(16,17)18/h1-2,4,6-8,13-14H,3H2,(H2,10,11,15)(H2,16,17,18)/p-2/t4-,6-,7-,8-/m1/s1"/>
                  <rdf:li rdf:resource="http://identifiers.org/InChIKey/IERHLVCPSMICTF-XVFCMESISA-L"/>
                  <rdf:li rdf:resource="http://identifiers.org/Mass/321.1817"/>
                  <rdf:li rdf:resource="http://identifiers.org/SMILES/Nc1ccn([C@@H]2O[C@H](COP([O-])([O-])=O)[C@@H](O)[C@H]2O)c(=O)n1"/>
                  <rdf:li rdf:resource="http://identifiers.org/Source/chebi:60377"/>
                </rdf:Bag>
              </bqbiol:is>
            </rdf:Description>
          </rdf:RDF>
        </sbml:annotation>
      </species>
      <species boundaryCondition="false" constant="false" hasOnlySubstanceUnits="false" id="M_MNXM32127" name="a 1,2-diacyl-sn-glycero-3-phosphoethanolamine" metaid="M_MNXM32127" compartment="C_c" fbc:charge="0" fbc:chemicalFormula="C7H12NO8PR2">
        <sbml:annotation xmlns:sbml="http://www.sbml.org/sbml/level3/version1/core">
          <rdf:RDF xmlns:rdf="http://www.w3.org/1999/02/22-rdf-syntax-ns#">
            <rdf:Description rdf:about="#M_MNXM32127">
              <bqbiol:is xmlns:bqbiol="http://biomodels.net/biology-qualifiers/">
                <rdf:Bag>
                  <rdf:li rdf:resource="http://identifiers.org/InChI/"/>
                  <rdf:li rdf:resource="http://identifiers.org/InChIKey/"/>
                  <rdf:li rdf:resource="http://identifiers.org/Mass/"/>
                  <rdf:li rdf:resource="http://identifiers.org/SMILES/[NH3+]CCOP([O-])(=O)OC[C@@H](COC([*])=O)OC([*])=O"/>
                  <rdf:li rdf:resource="http://identifiers.org/Source/chebi:64612"/>
                </rdf:Bag>
              </bqbiol:is>
            </rdf:Description>
          </rdf:RDF>
        </sbml:annotation>
      </species>
      <species boundaryCondition="false" constant="false" hasOnlySubstanceUnits="false" id="M_MNXM871" name="1,2-diacyl-sn-glycero-3-phospho-(1'-sn-glycero-3'-phosphate)" metaid="M_MNXM871" compartment="C_c" fbc:charge="-3" fbc:chemicalFormula="C8H11O13P2R2">
        <sbml:annotation xmlns:sbml="http://www.sbml.org/sbml/level3/version1/core">
          <rdf:RDF xmlns:rdf="http://www.w3.org/1999/02/22-rdf-syntax-ns#">
            <rdf:Description rdf:about="#M_MNXM871">
              <bqbiol:is xmlns:bqbiol="http://biomodels.net/biology-qualifiers/">
                <rdf:Bag>
                  <rdf:li rdf:resource="http://identifiers.org/InChI/"/>
                  <rdf:li rdf:resource="http://identifiers.org/InChIKey/"/>
                  <rdf:li rdf:resource="http://identifiers.org/Mass/"/>
                  <rdf:li rdf:resource="http://identifiers.org/SMILES/O[C@@H](COP([O-])([O-])=O)COP([O-])(=O)OC[C@@H](COC([*])=O)OC([*])=O"/>
                  <rdf:li rdf:resource="http://identifiers.org/Source/chebi:60110"/>
                </rdf:Bag>
              </bqbiol:is>
            </rdf:Description>
          </rdf:RDF>
        </sbml:annotation>
      </species>
      <species boundaryCondition="false" constant="false" hasOnlySubstanceUnits="false" id="M_MNXM101192" name="a phosphatidylglycerol" metaid="M_MNXM101192" compartment="C_c" fbc:charge="-1" fbc:chemicalFormula="C8H12O10PR2">
        <sbml:annotation xmlns:sbml="http://www.sbml.org/sbml/level3/version1/core">
          <rdf:RDF xmlns:rdf="http://www.w3.org/1999/02/22-rdf-syntax-ns#">
            <rdf:Description rdf:about="#M_MNXM101192">
              <bqbiol:is xmlns:bqbiol="http://biomodels.net/biology-qualifiers/">
                <rdf:Bag>
                  <rdf:li rdf:resource="http://identifiers.org/InChI/"/>
                  <rdf:li rdf:resource="http://identifiers.org/InChIKey/"/>
                  <rdf:li rdf:resource="http://identifiers.org/Mass/"/>
                  <rdf:li rdf:resource="http://identifiers.org/SMILES/OCC(O)COP([O-])(=O)OCC(COC([*])=O)OC([*])=O"/>
                  <rdf:li rdf:resource="http://identifiers.org/Source/chebi:60523"/>
                </rdf:Bag>
              </bqbiol:is>
            </rdf:Description>
          </rdf:RDF>
        </sbml:annotation>
      </species>
      <species boundaryCondition="false" constant="false" hasOnlySubstanceUnits="false" id="M_MNXM96336" name="a cardiolipin" metaid="M_MNXM96336" compartment="C_c" fbc:charge="-2" fbc:chemicalFormula="C13H16O17P2R4">
        <sbml:annotation xmlns:sbml="http://www.sbml.org/sbml/level3/version1/core">
          <rdf:RDF xmlns:rdf="http://www.w3.org/1999/02/22-rdf-syntax-ns#">
            <rdf:Description rdf:about="#M_MNXM96336">
              <bqbiol:is xmlns:bqbiol="http://biomodels.net/biology-qualifiers/">
                <rdf:Bag>
                  <rdf:li rdf:resource="http://identifiers.org/InChI/"/>
                  <rdf:li rdf:resource="http://identifiers.org/InChIKey/"/>
                  <rdf:li rdf:resource="http://identifiers.org/Mass/"/>
                  <rdf:li rdf:resource="http://identifiers.org/SMILES/OC(COP([O-])(=O)OC[C@@H](COC([*])=O)OC([*])=O)COP([O-])(=O)OC[C@@H](COC([*])=O)OC([*])=O"/>
                  <rdf:li rdf:resource="http://identifiers.org/Source/chebi:62237"/>
                </rdf:Bag>
              </bqbiol:is>
            </rdf:Description>
          </rdf:RDF>
        </sbml:annotation>
      </species>
      <species boundaryCondition="false" constant="false" hasOnlySubstanceUnits="false" id="M_MNXM16" name="S-adenosyl-L-methionine" metaid="M_MNXM16" compartment="C_c" fbc:charge="1" fbc:chemicalFormula="C15H23N6O5S">
        <sbml:annotation xmlns:sbml="http://www.sbml.org/sbml/level3/version1/core">
          <rdf:RDF xmlns:rdf="http://www.w3.org/1999/02/22-rdf-syntax-ns#">
            <rdf:Description rdf:about="#M_MNXM16">
              <bqbiol:is xmlns:bqbiol="http://biomodels.net/biology-qualifiers/">
                <rdf:Bag>
                  <rdf:li rdf:resource="http://identifiers.org/InChI/InChI=1S/C15H22N6O5S/c1-27(3-2-7(16)15(24)25)4-8-10(22)11(23)14(26-8)21-6-20-9-12(17)18-5-19-13(9)21/h5-8,10-11,14,22-23H,2-4,16H2,1H3,(H2-,17,18,19,24,25)/p+1/t7-,8+,10+,11+,14+,27?/m0/s1"/>
                  <rdf:li rdf:resource="http://identifiers.org/InChIKey/MEFKEPWMEQBLKI-AIRLBKTGSA-O"/>
                  <rdf:li rdf:resource="http://identifiers.org/Mass/399.445"/>
                  <rdf:li rdf:resource="http://identifiers.org/SMILES/C[S+](CC[C@H]([NH3+])C([O-])=O)C[C@H]1O[C@H]([C@H](O)[C@@H]1O)n1cnc2c(N)ncnc12"/>
                  <rdf:li rdf:resource="http://identifiers.org/Source/chebi:59789"/>
                </rdf:Bag>
              </bqbiol:is>
            </rdf:Description>
          </rdf:RDF>
        </sbml:annotation>
      </species>
      <species boundaryCondition="false" constant="false" hasOnlySubstanceUnits="false" id="M_MNXM19" name="S-adenosyl-L-homocysteine" metaid="M_MNXM19" compartment="C_c" fbc:charge="0" fbc:chemicalFormula="C14H20N6O5S">
        <sbml:annotation xmlns:sbml="http://www.sbml.org/sbml/level3/version1/core">
          <rdf:RDF xmlns:rdf="http://www.w3.org/1999/02/22-rdf-syntax-ns#">
            <rdf:Description rdf:about="#M_MNXM19">
              <bqbiol:is xmlns:bqbiol="http://biomodels.net/biology-qualifiers/">
                <rdf:Bag>
                  <rdf:li rdf:resource="http://identifiers.org/InChI/InChI=1S/C14H20N6O5S/c15-6(14(23)24)1-2-26-3-7-9(21)10(22)13(25-7)20-5-19-8-11(16)17-4-18-12(8)20/h4-7,9-10,13,21-22H,1-3,15H2,(H,23,24)(H2,16,17,18)/t6-,7+,9+,10+,13+/m0/s1"/>
                  <rdf:li rdf:resource="http://identifiers.org/InChIKey/ZJUKTBDSGOFHSH-WFMPWKQPSA-N"/>
                  <rdf:li rdf:resource="http://identifiers.org/Mass/384.411"/>
                  <rdf:li rdf:resource="http://identifiers.org/SMILES/Nc1ncnc2n(cnc12)[C@@H]1O[C@H](CSCC[C@H]([NH3+])C([O-])=O)[C@@H](O)[C@H]1O"/>
                  <rdf:li rdf:resource="http://identifiers.org/Source/chebi:57856"/>
                </rdf:Bag>
              </bqbiol:is>
            </rdf:Description>
          </rdf:RDF>
        </sbml:annotation>
      </species>
      <species boundaryCondition="false" constant="false" hasOnlySubstanceUnits="false" id="M_MNXM9525" name="1,2-diacyl-glycero-3-phosphocholine" metaid="M_MNXM9525" compartment="C_c" fbc:charge="0" fbc:chemicalFormula="C10H18NO8PR2">
        <sbml:annotation xmlns:sbml="http://www.sbml.org/sbml/level3/version1/core">
          <rdf:RDF xmlns:rdf="http://www.w3.org/1999/02/22-rdf-syntax-ns#">
            <rdf:Description rdf:about="#M_MNXM9525">
              <bqbiol:is xmlns:bqbiol="http://biomodels.net/biology-qualifiers/">
                <rdf:Bag>
                  <rdf:li rdf:resource="http://identifiers.org/InChI/"/>
                  <rdf:li rdf:resource="http://identifiers.org/InChIKey/"/>
                  <rdf:li rdf:resource="http://identifiers.org/Mass/"/>
                  <rdf:li rdf:resource="http://identifiers.org/SMILES/C[N+](C)(C)CCOP([O-])(=O)OCC(COC([*])=O)OC([*])=O"/>
                  <rdf:li rdf:resource="http://identifiers.org/Source/chebi:64482"/>
                </rdf:Bag>
              </bqbiol:is>
            </rdf:Description>
          </rdf:RDF>
        </sbml:annotation>
      </species>
      <species boundaryCondition="false" constant="false" hasOnlySubstanceUnits="false" id="M_MNXM40" name="malonyl-CoA" metaid="M_MNXM40" compartment="C_c" fbc:charge="-5" fbc:chemicalFormula="C24H33N7O19P3S">
        <sbml:annotation xmlns:sbml="http://www.sbml.org/sbml/level3/version1/core">
          <rdf:RDF xmlns:rdf="http://www.w3.org/1999/02/22-rdf-syntax-ns#">
            <rdf:Description rdf:about="#M_MNXM40">
              <bqbiol:is xmlns:bqbiol="http://biomodels.net/biology-qualifiers/">
                <rdf:Bag>
                  <rdf:li rdf:resource="http://identifiers.org/InChI/InChI=1S/C24H38N7O19P3S/c1-24(2,19(37)22(38)27-4-3-13(32)26-5-6-54-15(35)7-14(33)34)9-47-53(44,45)50-52(42,43)46-8-12-18(49-51(39,40)41)17(36)23(48-12)31-11-30-16-20(25)28-10-29-21(16)31/h10-12,17-19,23,36-37H,3-9H2,1-2H3,(H,26,32)(H,27,38)(H,33,34)(H,42,43)(H,44,45)(H2,25,28,29)(H2,39,40,41)/p-5/t12-,17-,18-,19+,23-/m1/s1"/>
                  <rdf:li rdf:resource="http://identifiers.org/InChIKey/LTYOQGRJFJAKNA-DVVLENMVSA-I"/>
                  <rdf:li rdf:resource="http://identifiers.org/Mass/848.543"/>
                  <rdf:li rdf:resource="http://identifiers.org/SMILES/CC(C)(COP([O-])(=O)OP([O-])(=O)OC[C@H]1O[C@H]([C@H](O)[C@@H]1OP([O-])([O-])=O)n1cnc2c(N)ncnc12)[C@@H](O)C(=O)NCCC(=O)NCCSC(=O)CC([O-])=O"/>
                  <rdf:li rdf:resource="http://identifiers.org/Source/chebi:57384"/>
                </rdf:Bag>
              </bqbiol:is>
            </rdf:Description>
          </rdf:RDF>
        </sbml:annotation>
      </species>
      <species boundaryCondition="false" constant="false" hasOnlySubstanceUnits="false" id="M_MNXM60" name="hydrogencarbonate" metaid="M_MNXM60" compartment="C_c" fbc:charge="-1" fbc:chemicalFormula="CHO3">
        <sbml:annotation xmlns:sbml="http://www.sbml.org/sbml/level3/version1/core">
          <rdf:RDF xmlns:rdf="http://www.w3.org/1999/02/22-rdf-syntax-ns#">
            <rdf:Description rdf:about="#M_MNXM60">
              <bqbiol:is xmlns:bqbiol="http://biomodels.net/biology-qualifiers/">
                <rdf:Bag>
                  <rdf:li rdf:resource="http://identifiers.org/InChI/InChI=1S/CH2O3/c2-1(3)4/h(H2,2,3,4)/p-1"/>
                  <rdf:li rdf:resource="http://identifiers.org/InChIKey/BVKZGUZCCUSVTD-UHFFFAOYSA-M"/>
                  <rdf:li rdf:resource="http://identifiers.org/Mass/61.0174"/>
                  <rdf:li rdf:resource="http://identifiers.org/SMILES/OC([O-])=O"/>
                  <rdf:li rdf:resource="http://identifiers.org/Source/chebi:17544"/>
                </rdf:Bag>
              </bqbiol:is>
            </rdf:Description>
          </rdf:RDF>
        </sbml:annotation>
      </species>
      <species boundaryCondition="false" constant="false" hasOnlySubstanceUnits="false" id="M_MNXM184" name="carboxyacetyl-[acyl-carrier protein]" metaid="M_MNXM184" compartment="C_c" fbc:charge="-1" fbc:chemicalFormula="C3H2O3SR">
        <sbml:annotation xmlns:sbml="http://www.sbml.org/sbml/level3/version1/core">
          <rdf:RDF xmlns:rdf="http://www.w3.org/1999/02/22-rdf-syntax-ns#">
            <rdf:Description rdf:about="#M_MNXM184">
              <bqbiol:is xmlns:bqbiol="http://biomodels.net/biology-qualifiers/">
                <rdf:Bag>
                  <rdf:li rdf:resource="http://identifiers.org/InChI/"/>
                  <rdf:li rdf:resource="http://identifiers.org/InChIKey/"/>
                  <rdf:li rdf:resource="http://identifiers.org/Mass/"/>
                  <rdf:li rdf:resource="http://identifiers.org/SMILES/[O-]C(=O)CC(=O)S[*]"/>
                  <rdf:li rdf:resource="http://identifiers.org/Source/chebi:17330"/>
                </rdf:Bag>
              </bqbiol:is>
            </rdf:Description>
          </rdf:RDF>
        </sbml:annotation>
      </species>
      <species boundaryCondition="false" constant="false" hasOnlySubstanceUnits="false" id="M_MNXM1223" name="acetoacetyl-[acyl-carrier protein]" metaid="M_MNXM1223" compartment="C_c" fbc:charge="0" fbc:chemicalFormula="C4H5O2SR">
        <sbml:annotation xmlns:sbml="http://www.sbml.org/sbml/level3/version1/core">
          <rdf:RDF xmlns:rdf="http://www.w3.org/1999/02/22-rdf-syntax-ns#">
            <rdf:Description rdf:about="#M_MNXM1223">
              <bqbiol:is xmlns:bqbiol="http://biomodels.net/biology-qualifiers/">
                <rdf:Bag>
                  <rdf:li rdf:resource="http://identifiers.org/InChI/"/>
                  <rdf:li rdf:resource="http://identifiers.org/InChIKey/"/>
                  <rdf:li rdf:resource="http://identifiers.org/Mass/"/>
                  <rdf:li rdf:resource="http://identifiers.org/SMILES/CC(O)=CC(=O)S[*]"/>
                  <rdf:li rdf:resource="http://identifiers.org/Source/chebi:2393"/>
                </rdf:Bag>
              </bqbiol:is>
            </rdf:Description>
          </rdf:RDF>
        </sbml:annotation>
      </species>
      <species boundaryCondition="false" constant="false" hasOnlySubstanceUnits="false" id="M_MNXM91793" name="(R)-3-Hydroxybutanoyl-[acyl-carrier protein]" metaid="M_MNXM91793" compartment="C_c" fbc:charge="0" fbc:chemicalFormula="C4H7O2SR">
        <sbml:annotation xmlns:sbml="http://www.sbml.org/sbml/level3/version1/core">
          <rdf:RDF xmlns:rdf="http://www.w3.org/1999/02/22-rdf-syntax-ns#">
            <rdf:Description rdf:about="#M_MNXM91793">
              <bqbiol:is xmlns:bqbiol="http://biomodels.net/biology-qualifiers/">
                <rdf:Bag>
                  <rdf:li rdf:resource="http://identifiers.org/InChI/"/>
                  <rdf:li rdf:resource="http://identifiers.org/InChIKey/"/>
                  <rdf:li rdf:resource="http://identifiers.org/Mass/"/>
                  <rdf:li rdf:resource="http://identifiers.org/SMILES/NA"/>
                  <rdf:li rdf:resource="http://identifiers.org/Source/seed:cpd11478"/>
                </rdf:Bag>
              </bqbiol:is>
            </rdf:Description>
          </rdf:RDF>
        </sbml:annotation>
      </species>
      <species boundaryCondition="false" constant="false" hasOnlySubstanceUnits="false" id="M_MNXM3229" name="But-2-enoyl-[acyl-carrier protein]" metaid="M_MNXM3229" compartment="C_c" fbc:charge="0" fbc:chemicalFormula="C4H5OSR">
        <sbml:annotation xmlns:sbml="http://www.sbml.org/sbml/level3/version1/core">
          <rdf:RDF xmlns:rdf="http://www.w3.org/1999/02/22-rdf-syntax-ns#">
            <rdf:Description rdf:about="#M_MNXM3229">
              <bqbiol:is xmlns:bqbiol="http://biomodels.net/biology-qualifiers/">
                <rdf:Bag>
                  <rdf:li rdf:resource="http://identifiers.org/InChI/"/>
                  <rdf:li rdf:resource="http://identifiers.org/InChIKey/"/>
                  <rdf:li rdf:resource="http://identifiers.org/Mass/"/>
                  <rdf:li rdf:resource="http://identifiers.org/SMILES/NA"/>
                  <rdf:li rdf:resource="http://identifiers.org/Source/seed:cpd11465"/>
                </rdf:Bag>
              </bqbiol:is>
            </rdf:Description>
          </rdf:RDF>
        </sbml:annotation>
      </species>
      <species boundaryCondition="false" constant="false" hasOnlySubstanceUnits="false" id="M_MNXM2645" name="Butyryl-[acp]" metaid="M_MNXM2645" compartment="C_c" fbc:charge="0" fbc:chemicalFormula="C4H7OSR">
        <sbml:annotation xmlns:sbml="http://www.sbml.org/sbml/level3/version1/core">
          <rdf:RDF xmlns:rdf="http://www.w3.org/1999/02/22-rdf-syntax-ns#">
            <rdf:Description rdf:about="#M_MNXM2645">
              <bqbiol:is xmlns:bqbiol="http://biomodels.net/biology-qualifiers/">
                <rdf:Bag>
                  <rdf:li rdf:resource="http://identifiers.org/InChI/"/>
                  <rdf:li rdf:resource="http://identifiers.org/InChIKey/"/>
                  <rdf:li rdf:resource="http://identifiers.org/Mass/"/>
                  <rdf:li rdf:resource="http://identifiers.org/SMILES/CCCC(=O)S[*]"/>
                  <rdf:li rdf:resource="http://identifiers.org/Source/chebi:3247"/>
                </rdf:Bag>
              </bqbiol:is>
            </rdf:Description>
          </rdf:RDF>
        </sbml:annotation>
      </species>
      <species boundaryCondition="false" constant="false" hasOnlySubstanceUnits="false" id="M_MNXM25602" name="3-Oxohexanoyl-[acp]" metaid="M_MNXM25602" compartment="C_c" fbc:charge="0" fbc:chemicalFormula="C6H9O2SR">
        <sbml:annotation xmlns:sbml="http://www.sbml.org/sbml/level3/version1/core">
          <rdf:RDF xmlns:rdf="http://www.w3.org/1999/02/22-rdf-syntax-ns#">
            <rdf:Description rdf:about="#M_MNXM25602">
              <bqbiol:is xmlns:bqbiol="http://biomodels.net/biology-qualifiers/">
                <rdf:Bag>
                  <rdf:li rdf:resource="http://identifiers.org/InChI/"/>
                  <rdf:li rdf:resource="http://identifiers.org/InChIKey/"/>
                  <rdf:li rdf:resource="http://identifiers.org/Mass/"/>
                  <rdf:li rdf:resource="http://identifiers.org/SMILES/CCCC(O)=CC(=O)S[*]"/>
                  <rdf:li rdf:resource="http://identifiers.org/Source/chebi:1642"/>
                </rdf:Bag>
              </bqbiol:is>
            </rdf:Description>
          </rdf:RDF>
        </sbml:annotation>
      </species>
      <species boundaryCondition="false" constant="false" hasOnlySubstanceUnits="false" id="M_MNXM25370" name="(R)-3-Hydroxyhexanoyl-[acp]" metaid="M_MNXM25370" compartment="C_c" fbc:charge="0" fbc:chemicalFormula="C6H11O2SR">
        <sbml:annotation xmlns:sbml="http://www.sbml.org/sbml/level3/version1/core">
          <rdf:RDF xmlns:rdf="http://www.w3.org/1999/02/22-rdf-syntax-ns#">
            <rdf:Description rdf:about="#M_MNXM25370">
              <bqbiol:is xmlns:bqbiol="http://biomodels.net/biology-qualifiers/">
                <rdf:Bag>
                  <rdf:li rdf:resource="http://identifiers.org/InChI/"/>
                  <rdf:li rdf:resource="http://identifiers.org/InChIKey/"/>
                  <rdf:li rdf:resource="http://identifiers.org/Mass/"/>
                  <rdf:li rdf:resource="http://identifiers.org/SMILES/CCC[C@@H](O)CC(=O)S[*]"/>
                  <rdf:li rdf:resource="http://identifiers.org/Source/chebi:326"/>
                </rdf:Bag>
              </bqbiol:is>
            </rdf:Description>
          </rdf:RDF>
        </sbml:annotation>
      </species>
      <species boundaryCondition="false" constant="false" hasOnlySubstanceUnits="false" id="M_MNXM24502" name="trans-Hex-2-enoyl-[acp]" metaid="M_MNXM24502" compartment="C_c" fbc:charge="0" fbc:chemicalFormula="C6H9OSR">
        <sbml:annotation xmlns:sbml="http://www.sbml.org/sbml/level3/version1/core">
          <rdf:RDF xmlns:rdf="http://www.w3.org/1999/02/22-rdf-syntax-ns#">
            <rdf:Description rdf:about="#M_MNXM24502">
              <bqbiol:is xmlns:bqbiol="http://biomodels.net/biology-qualifiers/">
                <rdf:Bag>
                  <rdf:li rdf:resource="http://identifiers.org/InChI/"/>
                  <rdf:li rdf:resource="http://identifiers.org/InChIKey/"/>
                  <rdf:li rdf:resource="http://identifiers.org/Mass/"/>
                  <rdf:li rdf:resource="http://identifiers.org/SMILES/CCCC=CC(=O)S[*]"/>
                  <rdf:li rdf:resource="http://identifiers.org/Source/chebi:10727"/>
                </rdf:Bag>
              </bqbiol:is>
            </rdf:Description>
          </rdf:RDF>
        </sbml:annotation>
      </species>
      <species boundaryCondition="false" constant="false" hasOnlySubstanceUnits="false" id="M_MNXM23683" name="Hexanoyl-[acp]" metaid="M_MNXM23683" compartment="C_c" fbc:charge="0" fbc:chemicalFormula="C6H11OSR">
        <sbml:annotation xmlns:sbml="http://www.sbml.org/sbml/level3/version1/core">
          <rdf:RDF xmlns:rdf="http://www.w3.org/1999/02/22-rdf-syntax-ns#">
            <rdf:Description rdf:about="#M_MNXM23683">
              <bqbiol:is xmlns:bqbiol="http://biomodels.net/biology-qualifiers/">
                <rdf:Bag>
                  <rdf:li rdf:resource="http://identifiers.org/InChI/"/>
                  <rdf:li rdf:resource="http://identifiers.org/InChIKey/"/>
                  <rdf:li rdf:resource="http://identifiers.org/Mass/"/>
                  <rdf:li rdf:resource="http://identifiers.org/SMILES/CCCCCC(=O)S[*]"/>
                  <rdf:li rdf:resource="http://identifiers.org/Source/chebi:5704"/>
                </rdf:Bag>
              </bqbiol:is>
            </rdf:Description>
          </rdf:RDF>
        </sbml:annotation>
      </species>
      <species boundaryCondition="false" constant="false" hasOnlySubstanceUnits="false" id="M_MNXM5723" name="Dodecanoyl-ACP" metaid="M_MNXM5723" compartment="C_c" fbc:charge="0" fbc:chemicalFormula="C12H23OSR">
        <sbml:annotation xmlns:sbml="http://www.sbml.org/sbml/level3/version1/core">
          <rdf:RDF xmlns:rdf="http://www.w3.org/1999/02/22-rdf-syntax-ns#">
            <rdf:Description rdf:about="#M_MNXM5723">
              <bqbiol:is xmlns:bqbiol="http://biomodels.net/biology-qualifiers/">
                <rdf:Bag>
                  <rdf:li rdf:resource="http://identifiers.org/InChI/"/>
                  <rdf:li rdf:resource="http://identifiers.org/InChIKey/"/>
                  <rdf:li rdf:resource="http://identifiers.org/Mass/"/>
                  <rdf:li rdf:resource="http://identifiers.org/SMILES/NA"/>
                  <rdf:li rdf:resource="http://identifiers.org/Source/seed:cpd11468"/>
                </rdf:Bag>
              </bqbiol:is>
            </rdf:Description>
          </rdf:RDF>
        </sbml:annotation>
      </species>
      <species boundaryCondition="false" constant="false" hasOnlySubstanceUnits="false" id="M_MNXM7733" name="HMA" metaid="M_MNXM7733" compartment="C_c" fbc:charge="0" fbc:chemicalFormula="C14H27O2SR">
        <sbml:annotation xmlns:sbml="http://www.sbml.org/sbml/level3/version1/core">
          <rdf:RDF xmlns:rdf="http://www.w3.org/1999/02/22-rdf-syntax-ns#">
            <rdf:Description rdf:about="#M_MNXM7733">
              <bqbiol:is xmlns:bqbiol="http://biomodels.net/biology-qualifiers/">
                <rdf:Bag>
                  <rdf:li rdf:resource="http://identifiers.org/InChI/"/>
                  <rdf:li rdf:resource="http://identifiers.org/InChIKey/"/>
                  <rdf:li rdf:resource="http://identifiers.org/Mass/"/>
                  <rdf:li rdf:resource="http://identifiers.org/SMILES/NA"/>
                  <rdf:li rdf:resource="http://identifiers.org/Source/seed:cpd11484"/>
                </rdf:Bag>
              </bqbiol:is>
            </rdf:Description>
          </rdf:RDF>
        </sbml:annotation>
      </species>
      <species boundaryCondition="false" constant="false" hasOnlySubstanceUnits="false" id="M_MNXM564" name="myristoyl-[acyl-carrier protein]" metaid="M_MNXM564" compartment="C_c" fbc:charge="0" fbc:chemicalFormula="C14H27OSR">
        <sbml:annotation xmlns:sbml="http://www.sbml.org/sbml/level3/version1/core">
          <rdf:RDF xmlns:rdf="http://www.w3.org/1999/02/22-rdf-syntax-ns#">
            <rdf:Description rdf:about="#M_MNXM564">
              <bqbiol:is xmlns:bqbiol="http://biomodels.net/biology-qualifiers/">
                <rdf:Bag>
                  <rdf:li rdf:resource="http://identifiers.org/InChI/"/>
                  <rdf:li rdf:resource="http://identifiers.org/InChIKey/"/>
                  <rdf:li rdf:resource="http://identifiers.org/Mass/"/>
                  <rdf:li rdf:resource="http://identifiers.org/SMILES/CCCCCCCCCCCCCC(=O)S[*]"/>
                  <rdf:li rdf:resource="http://identifiers.org/Source/chebi:50651"/>
                </rdf:Bag>
              </bqbiol:is>
            </rdf:Description>
          </rdf:RDF>
        </sbml:annotation>
      </species>
      <species boundaryCondition="false" constant="false" hasOnlySubstanceUnits="false" id="M_MNXM844" name="palmitoyl-[acyl-carrier protein]" metaid="M_MNXM844" compartment="C_c" fbc:charge="0" fbc:chemicalFormula="C16H31OSR">
        <sbml:annotation xmlns:sbml="http://www.sbml.org/sbml/level3/version1/core">
          <rdf:RDF xmlns:rdf="http://www.w3.org/1999/02/22-rdf-syntax-ns#">
            <rdf:Description rdf:about="#M_MNXM844">
              <bqbiol:is xmlns:bqbiol="http://biomodels.net/biology-qualifiers/">
                <rdf:Bag>
                  <rdf:li rdf:resource="http://identifiers.org/InChI/"/>
                  <rdf:li rdf:resource="http://identifiers.org/InChIKey/"/>
                  <rdf:li rdf:resource="http://identifiers.org/Mass/"/>
                  <rdf:li rdf:resource="http://identifiers.org/SMILES/CCCCCCCCCCCCCCCC(=O)S[*]"/>
                  <rdf:li rdf:resource="http://identifiers.org/Source/chebi:5697"/>
                </rdf:Bag>
              </bqbiol:is>
            </rdf:Description>
          </rdf:RDF>
        </sbml:annotation>
      </species>
      <species boundaryCondition="false" constant="false" hasOnlySubstanceUnits="false" id="M_MNXM6439" name="Stearoyl-[acyl-carrier protein]" metaid="M_MNXM6439" compartment="C_c" fbc:charge="0" fbc:chemicalFormula="C18H35ORS">
        <sbml:annotation xmlns:sbml="http://www.sbml.org/sbml/level3/version1/core">
          <rdf:RDF xmlns:rdf="http://www.w3.org/1999/02/22-rdf-syntax-ns#">
            <rdf:Description rdf:about="#M_MNXM6439">
              <bqbiol:is xmlns:bqbiol="http://biomodels.net/biology-qualifiers/">
                <rdf:Bag>
                  <rdf:li rdf:resource="http://identifiers.org/InChI/"/>
                  <rdf:li rdf:resource="http://identifiers.org/InChIKey/"/>
                  <rdf:li rdf:resource="http://identifiers.org/Mass/"/>
                  <rdf:li rdf:resource="http://identifiers.org/SMILES/NA"/>
                  <rdf:li rdf:resource="http://identifiers.org/Source/seed:cpd12458"/>
                </rdf:Bag>
              </bqbiol:is>
            </rdf:Description>
          </rdf:RDF>
        </sbml:annotation>
      </species>
      <species boundaryCondition="false" constant="false" hasOnlySubstanceUnits="false" id="M_MNXM997" name="palmitoleoyl-[acyl-carrier protein]" compartment="C_c" fbc:charge="0" fbc:chemicalFormula="C16H29OSR"/>
      <species boundaryCondition="false" constant="false" hasOnlySubstanceUnits="false" id="M_MNXM11121" name="cis-vaccenoyl-[acyl-carrier protein]" metaid="M_MNXM11121" compartment="C_c" fbc:charge="0" fbc:chemicalFormula="C18H33OSR">
        <sbml:annotation xmlns:sbml="http://www.sbml.org/sbml/level3/version1/core">
          <rdf:RDF xmlns:rdf="http://www.w3.org/1999/02/22-rdf-syntax-ns#">
            <rdf:Description rdf:about="#M_MNXM11121">
              <bqbiol:is xmlns:bqbiol="http://biomodels.net/biology-qualifiers/">
                <rdf:Bag>
                  <rdf:li rdf:resource="http://identifiers.org/InChI/"/>
                  <rdf:li rdf:resource="http://identifiers.org/InChIKey/"/>
                  <rdf:li rdf:resource="http://identifiers.org/Mass/"/>
                  <rdf:li rdf:resource="http://identifiers.org/SMILES/CCCCCC\C=C/CCCCCCCCCC(=O)S*"/>
                  <rdf:li rdf:resource="http://identifiers.org/Source/chebi:76517"/>
                </rdf:Bag>
              </bqbiol:is>
            </rdf:Description>
          </rdf:RDF>
        </sbml:annotation>
      </species>
      <species boundaryCondition="false" constant="false" hasOnlySubstanceUnits="false" id="M_MNXM30985" name="(4S)-4-hydroxy-2,3,4,5-tetrahydro-(2S)-dipicolinate" metaid="M_MNXM30985" compartment="C_c" fbc:charge="-2" fbc:chemicalFormula="C7H7NO5">
        <sbml:annotation xmlns:sbml="http://www.sbml.org/sbml/level3/version1/core">
          <rdf:RDF xmlns:rdf="http://www.w3.org/1999/02/22-rdf-syntax-ns#">
            <rdf:Description rdf:about="#M_MNXM30985">
              <bqbiol:is xmlns:bqbiol="http://biomodels.net/biology-qualifiers/">
                <rdf:Bag>
                  <rdf:li rdf:resource="http://identifiers.org/InChI/InChI=1S/C7H9NO5/c9-3-1-4(6(10)11)8-5(2-3)7(12)13/h3-4,9H,1-2H2,(H,10,11)(H,12,13)/p-2/t3-,4-/m0/s1"/>
                  <rdf:li rdf:resource="http://identifiers.org/InChIKey/DVTPRYHENFBCII-IMJSIDKUSA-L"/>
                  <rdf:li rdf:resource="http://identifiers.org/Mass/185.1353"/>
                  <rdf:li rdf:resource="http://identifiers.org/SMILES/O[C@H]1C[C@H](N=C(C1)C([O-])=O)C([O-])=O"/>
                  <rdf:li rdf:resource="http://identifiers.org/Source/chebi:67139"/>
                </rdf:Bag>
              </bqbiol:is>
            </rdf:Description>
          </rdf:RDF>
        </sbml:annotation>
      </species>
      <species boundaryCondition="false" constant="false" hasOnlySubstanceUnits="false" id="M_MNXM480" name="(S)-2,3,4,5-tetrahydrodipicolinate" metaid="M_MNXM480" compartment="C_c" fbc:charge="-2" fbc:chemicalFormula="C7H7NO4">
        <sbml:annotation xmlns:sbml="http://www.sbml.org/sbml/level3/version1/core">
          <rdf:RDF xmlns:rdf="http://www.w3.org/1999/02/22-rdf-syntax-ns#">
            <rdf:Description rdf:about="#M_MNXM480">
              <bqbiol:is xmlns:bqbiol="http://biomodels.net/biology-qualifiers/">
                <rdf:Bag>
                  <rdf:li rdf:resource="http://identifiers.org/InChI/InChI=1S/C7H9NO4/c9-6(10)4-2-1-3-5(8-4)7(11)12/h4H,1-3H2,(H,9,10)(H,11,12)/p-2/t4-/m0/s1"/>
                  <rdf:li rdf:resource="http://identifiers.org/InChIKey/CXMBCXQHOXUCEO-BYPYZUCNSA-L"/>
                  <rdf:li rdf:resource="http://identifiers.org/Mass/169.1359"/>
                  <rdf:li rdf:resource="http://identifiers.org/SMILES/[O-]C(=O)[C@@H]1CCCC(=N1)C([O-])=O"/>
                  <rdf:li rdf:resource="http://identifiers.org/Source/chebi:16845"/>
                </rdf:Bag>
              </bqbiol:is>
            </rdf:Description>
          </rdf:RDF>
        </sbml:annotation>
      </species>
      <species boundaryCondition="false" constant="false" hasOnlySubstanceUnits="false" id="M_MNXM1177" name="4-phospho-L-aspartate" metaid="M_MNXM1177" compartment="C_c" fbc:charge="-2" fbc:chemicalFormula="C4H6NO7P">
        <sbml:annotation xmlns:sbml="http://www.sbml.org/sbml/level3/version1/core">
          <rdf:RDF xmlns:rdf="http://www.w3.org/1999/02/22-rdf-syntax-ns#">
            <rdf:Description rdf:about="#M_MNXM1177">
              <bqbiol:is xmlns:bqbiol="http://biomodels.net/biology-qualifiers/">
                <rdf:Bag>
                  <rdf:li rdf:resource="http://identifiers.org/InChI/InChI=1S/C4H8NO7P/c5-2(4(7)8)1-3(6)12-13(9,10)11/h2H,1,5H2,(H,7,8)(H2,9,10,11)/p-2/t2-/m0/s1"/>
                  <rdf:li rdf:resource="http://identifiers.org/InChIKey/IXZNKTPIYKDIGG-REOHCLBHSA-L"/>
                  <rdf:li rdf:resource="http://identifiers.org/Mass/211.0678"/>
                  <rdf:li rdf:resource="http://identifiers.org/SMILES/[NH3+][C@@H](CC(=O)OP([O-])([O-])=O)C([O-])=O"/>
                  <rdf:li rdf:resource="http://identifiers.org/Source/chebi:57535"/>
                </rdf:Bag>
              </bqbiol:is>
            </rdf:Description>
          </rdf:RDF>
        </sbml:annotation>
      </species>
      <species boundaryCondition="false" constant="false" hasOnlySubstanceUnits="false" id="M_MNXM42" name="L-aspartate" metaid="M_MNXM42" compartment="C_c" fbc:charge="-1" fbc:chemicalFormula="C4H6NO4">
        <sbml:annotation xmlns:sbml="http://www.sbml.org/sbml/level3/version1/core">
          <rdf:RDF xmlns:rdf="http://www.w3.org/1999/02/22-rdf-syntax-ns#">
            <rdf:Description rdf:about="#M_MNXM42">
              <bqbiol:is xmlns:bqbiol="http://biomodels.net/biology-qualifiers/">
                <rdf:Bag>
                  <rdf:li rdf:resource="http://identifiers.org/InChI/InChI=1S/C4H7NO4/c5-2(4(8)9)1-3(6)7/h2H,1,5H2,(H,6,7)(H,8,9)/p-1/t2-/m0/s1"/>
                  <rdf:li rdf:resource="http://identifiers.org/InChIKey/CKLJMWTZIZZHCS-REOHCLBHSA-M"/>
                  <rdf:li rdf:resource="http://identifiers.org/Mass/132.0953"/>
                  <rdf:li rdf:resource="http://identifiers.org/SMILES/[NH3+][C@@H](CC([O-])=O)C([O-])=O"/>
                  <rdf:li rdf:resource="http://identifiers.org/Source/chebi:29991"/>
                </rdf:Bag>
              </bqbiol:is>
            </rdf:Description>
          </rdf:RDF>
        </sbml:annotation>
      </species>
      <species boundaryCondition="false" constant="false" hasOnlySubstanceUnits="false" id="M_MNXM361" name="L-aspartate 4-semialdehyde" metaid="M_MNXM361" compartment="C_c" fbc:charge="0" fbc:chemicalFormula="C4H7NO3">
        <sbml:annotation xmlns:sbml="http://www.sbml.org/sbml/level3/version1/core">
          <rdf:RDF xmlns:rdf="http://www.w3.org/1999/02/22-rdf-syntax-ns#">
            <rdf:Description rdf:about="#M_MNXM361">
              <bqbiol:is xmlns:bqbiol="http://biomodels.net/biology-qualifiers/">
                <rdf:Bag>
                  <rdf:li rdf:resource="http://identifiers.org/InChI/InChI=1S/C4H7NO3/c5-3(1-2-6)4(7)8/h2-3H,1,5H2,(H,7,8)/t3-/m0/s1"/>
                  <rdf:li rdf:resource="http://identifiers.org/InChIKey/HOSWPDPVFBCLSY-VKHMYHEASA-N"/>
                  <rdf:li rdf:resource="http://identifiers.org/Mass/117.1033"/>
                  <rdf:li rdf:resource="http://identifiers.org/SMILES/[H]C(=O)C[C@H]([NH3+])C([O-])=O"/>
                  <rdf:li rdf:resource="http://identifiers.org/Source/chebi:537519"/>
                </rdf:Bag>
              </bqbiol:is>
            </rdf:Description>
          </rdf:RDF>
        </sbml:annotation>
      </species>
      <species boundaryCondition="false" constant="false" hasOnlySubstanceUnits="false" id="M_MNXM1563" name="L-2-succinylamino-6-oxopimelate" metaid="M_MNXM1563" compartment="C_c" fbc:charge="-3" fbc:chemicalFormula="C11H12NO8">
        <sbml:annotation xmlns:sbml="http://www.sbml.org/sbml/level3/version1/core">
          <rdf:RDF xmlns:rdf="http://www.w3.org/1999/02/22-rdf-syntax-ns#">
            <rdf:Description rdf:about="#M_MNXM1563">
              <bqbiol:is xmlns:bqbiol="http://biomodels.net/biology-qualifiers/">
                <rdf:Bag>
                  <rdf:li rdf:resource="http://identifiers.org/InChI/InChI=1S/C11H15NO8/c13-7(11(19)20)3-1-2-6(10(17)18)12-8(14)4-5-9(15)16/h6H,1-5H2,(H,12,14)(H,15,16)(H,17,18)(H,19,20)/p-3/t6-/m0/s1"/>
                  <rdf:li rdf:resource="http://identifiers.org/InChIKey/SDVXSCSNVVZWDD-LURJTMIESA-K"/>
                  <rdf:li rdf:resource="http://identifiers.org/Mass/286.2165"/>
                  <rdf:li rdf:resource="http://identifiers.org/SMILES/[O-]C(=O)CCC(=O)N[C@@H](CCCC(=O)C([O-])=O)C([O-])=O"/>
                  <rdf:li rdf:resource="http://identifiers.org/Source/chebi:15685"/>
                </rdf:Bag>
              </bqbiol:is>
            </rdf:Description>
          </rdf:RDF>
        </sbml:annotation>
      </species>
      <species boundaryCondition="false" constant="false" hasOnlySubstanceUnits="false" id="M_MNXM1488" name="N-succinyl-LL-2,6-diaminopimelate" metaid="M_MNXM1488" compartment="C_c" fbc:charge="-2" fbc:chemicalFormula="C11H16N2O7">
        <sbml:annotation xmlns:sbml="http://www.sbml.org/sbml/level3/version1/core">
          <rdf:RDF xmlns:rdf="http://www.w3.org/1999/02/22-rdf-syntax-ns#">
            <rdf:Description rdf:about="#M_MNXM1488">
              <bqbiol:is xmlns:bqbiol="http://biomodels.net/biology-qualifiers/">
                <rdf:Bag>
                  <rdf:li rdf:resource="http://identifiers.org/InChI/InChI=1S/C11H18N2O7/c12-6(10(17)18)2-1-3-7(11(19)20)13-8(14)4-5-9(15)16/h6-7H,1-5,12H2,(H,13,14)(H,15,16)(H,17,18)(H,19,20)/p-2/t6-,7-/m0/s1"/>
                  <rdf:li rdf:resource="http://identifiers.org/InChIKey/GLXUWZBUPATPBR-BQBZGAKWSA-L"/>
                  <rdf:li rdf:resource="http://identifiers.org/Mass/288.255"/>
                  <rdf:li rdf:resource="http://identifiers.org/SMILES/[NH3+][C@@H](CCC[C@H](NC(=O)CCC([O-])=O)C([O-])=O)C([O-])=O"/>
                  <rdf:li rdf:resource="http://identifiers.org/Source/chebi:58087"/>
                </rdf:Bag>
              </bqbiol:is>
            </rdf:Description>
          </rdf:RDF>
        </sbml:annotation>
      </species>
      <species boundaryCondition="false" constant="false" hasOnlySubstanceUnits="false" id="M_MNXM89557" name="L-glutamate" metaid="M_MNXM89557" compartment="C_c" fbc:charge="-1" fbc:chemicalFormula="C5H8NO4">
        <sbml:annotation xmlns:sbml="http://www.sbml.org/sbml/level3/version1/core">
          <rdf:RDF xmlns:rdf="http://www.w3.org/1999/02/22-rdf-syntax-ns#">
            <rdf:Description rdf:about="#M_MNXM89557">
              <bqbiol:is xmlns:bqbiol="http://biomodels.net/biology-qualifiers/">
                <rdf:Bag>
                  <rdf:li rdf:resource="http://identifiers.org/InChI/InChI=1S/C5H9NO4/c6-3(5(9)10)1-2-4(7)8/h3H,1-2,6H2,(H,7,8)(H,9,10)/p-1/t3-/m0/s1"/>
                  <rdf:li rdf:resource="http://identifiers.org/InChIKey/WHUUTDBJXJRKMK-VKHMYHEASA-M"/>
                  <rdf:li rdf:resource="http://identifiers.org/Mass/146.1219"/>
                  <rdf:li rdf:resource="http://identifiers.org/SMILES/[NH3+][C@@H](CCC([O-])=O)C([O-])=O"/>
                  <rdf:li rdf:resource="http://identifiers.org/Source/chebi:29985"/>
                </rdf:Bag>
              </bqbiol:is>
            </rdf:Description>
          </rdf:RDF>
        </sbml:annotation>
      </species>
      <species boundaryCondition="false" constant="false" hasOnlySubstanceUnits="false" id="M_MNXM644" name="LL-2,6-diaminopimelate" metaid="M_MNXM644" compartment="C_c" fbc:charge="0" fbc:chemicalFormula="C7H14N2O4">
        <sbml:annotation xmlns:sbml="http://www.sbml.org/sbml/level3/version1/core">
          <rdf:RDF xmlns:rdf="http://www.w3.org/1999/02/22-rdf-syntax-ns#">
            <rdf:Description rdf:about="#M_MNXM644">
              <bqbiol:is xmlns:bqbiol="http://biomodels.net/biology-qualifiers/">
                <rdf:Bag>
                  <rdf:li rdf:resource="http://identifiers.org/InChI/InChI=1S/C7H14N2O4/c8-4(6(10)11)2-1-3-5(9)7(12)13/h4-5H,1-3,8-9H2,(H,10,11)(H,12,13)/t4-,5-/m0/s1"/>
                  <rdf:li rdf:resource="http://identifiers.org/InChIKey/GMKMEZVLHJARHF-WHFBIAKZSA-N"/>
                  <rdf:li rdf:resource="http://identifiers.org/Mass/190.1971"/>
                  <rdf:li rdf:resource="http://identifiers.org/SMILES/[NH3+][C@@H](CCC[C@H]([NH3+])C([O-])=O)C([O-])=O"/>
                  <rdf:li rdf:resource="http://identifiers.org/Source/chebi:57609"/>
                </rdf:Bag>
              </bqbiol:is>
            </rdf:Description>
          </rdf:RDF>
        </sbml:annotation>
      </species>
      <species boundaryCondition="false" constant="false" hasOnlySubstanceUnits="false" id="M_MNXM529" name="meso-2,6-diaminopimelate" metaid="M_MNXM529" compartment="C_c" fbc:charge="0" fbc:chemicalFormula="C7H14N2O4">
        <sbml:annotation xmlns:sbml="http://www.sbml.org/sbml/level3/version1/core">
          <rdf:RDF xmlns:rdf="http://www.w3.org/1999/02/22-rdf-syntax-ns#">
            <rdf:Description rdf:about="#M_MNXM529">
              <bqbiol:is xmlns:bqbiol="http://biomodels.net/biology-qualifiers/">
                <rdf:Bag>
                  <rdf:li rdf:resource="http://identifiers.org/InChI/InChI=1S/C7H14N2O4/c8-4(6(10)11)2-1-3-5(9)7(12)13/h4-5H,1-3,8-9H2,(H,10,11)(H,12,13)/t4-,5+"/>
                  <rdf:li rdf:resource="http://identifiers.org/InChIKey/GMKMEZVLHJARHF-SYDPRGILSA-N"/>
                  <rdf:li rdf:resource="http://identifiers.org/Mass/190.1971"/>
                  <rdf:li rdf:resource="http://identifiers.org/SMILES/[NH3+][C@@H](CCC[C@@H]([NH3+])C([O-])=O)C([O-])=O"/>
                  <rdf:li rdf:resource="http://identifiers.org/Source/chebi:57791"/>
                </rdf:Bag>
              </bqbiol:is>
            </rdf:Description>
          </rdf:RDF>
        </sbml:annotation>
      </species>
      <species boundaryCondition="false" constant="false" hasOnlySubstanceUnits="false" id="M_MNXM78" name="L-lysine" metaid="M_MNXM78" compartment="C_c" fbc:charge="1" fbc:chemicalFormula="C6H15N2O2">
        <sbml:annotation xmlns:sbml="http://www.sbml.org/sbml/level3/version1/core">
          <rdf:RDF xmlns:rdf="http://www.w3.org/1999/02/22-rdf-syntax-ns#">
            <rdf:Description rdf:about="#M_MNXM78">
              <bqbiol:is xmlns:bqbiol="http://biomodels.net/biology-qualifiers/">
                <rdf:Bag>
                  <rdf:li rdf:resource="http://identifiers.org/InChI/InChI=1S/C6H14N2O2/c7-4-2-1-3-5(8)6(9)10/h5H,1-4,7-8H2,(H,9,10)/p+1/t5-/m0/s1"/>
                  <rdf:li rdf:resource="http://identifiers.org/InChIKey/KDXKERNSBIXSRK-YFKPBYRVSA-O"/>
                  <rdf:li rdf:resource="http://identifiers.org/Mass/147.195"/>
                  <rdf:li rdf:resource="http://identifiers.org/SMILES/[NH3+]CCCC[C@H]([NH3+])C([O-])=O"/>
                  <rdf:li rdf:resource="http://identifiers.org/Source/chebi:32551"/>
                </rdf:Bag>
              </bqbiol:is>
            </rdf:Description>
          </rdf:RDF>
        </sbml:annotation>
      </species>
      <species boundaryCondition="false" constant="false" hasOnlySubstanceUnits="false" id="M_MNXM1706" name="2-isopropylmaleate" metaid="M_MNXM1706" compartment="C_c" fbc:charge="-2" fbc:chemicalFormula="C7H8O4">
        <sbml:annotation xmlns:sbml="http://www.sbml.org/sbml/level3/version1/core">
          <rdf:RDF xmlns:rdf="http://www.w3.org/1999/02/22-rdf-syntax-ns#">
            <rdf:Description rdf:about="#M_MNXM1706">
              <bqbiol:is xmlns:bqbiol="http://biomodels.net/biology-qualifiers/">
                <rdf:Bag>
                  <rdf:li rdf:resource="http://identifiers.org/InChI/InChI=1S/C7H10O4/c1-4(2)5(7(10)11)3-6(8)9/h3-4H,1-2H3,(H,8,9)(H,10,11)/p-2/b5-3-"/>
                  <rdf:li rdf:resource="http://identifiers.org/InChIKey/NJMGRJLQRLFQQX-HYXAFXHYSA-L"/>
                  <rdf:li rdf:resource="http://identifiers.org/Mass/156.1371"/>
                  <rdf:li rdf:resource="http://identifiers.org/SMILES/CC(C)C(=C\C([O-])=O)\C([O-])=O"/>
                  <rdf:li rdf:resource="http://identifiers.org/Source/chebi:58085"/>
                </rdf:Bag>
              </bqbiol:is>
            </rdf:Description>
          </rdf:RDF>
        </sbml:annotation>
      </species>
      <species boundaryCondition="false" constant="false" hasOnlySubstanceUnits="false" id="M_MNXM891" name="(2R,3S)-3-isopropylmalate" metaid="M_MNXM891" compartment="C_c" fbc:charge="-2" fbc:chemicalFormula="C7H10O5">
        <sbml:annotation xmlns:sbml="http://www.sbml.org/sbml/level3/version1/core">
          <rdf:RDF xmlns:rdf="http://www.w3.org/1999/02/22-rdf-syntax-ns#">
            <rdf:Description rdf:about="#M_MNXM891">
              <bqbiol:is xmlns:bqbiol="http://biomodels.net/biology-qualifiers/">
                <rdf:Bag>
                  <rdf:li rdf:resource="http://identifiers.org/InChI/InChI=1S/C7H12O5/c1-3(2)4(6(9)10)5(8)7(11)12/h3-5,8H,1-2H3,(H,9,10)(H,11,12)/p-2/t4-,5+/m0/s1"/>
                  <rdf:li rdf:resource="http://identifiers.org/InChIKey/RNQHMTFBUSSBJQ-CRCLSJGQSA-L"/>
                  <rdf:li rdf:resource="http://identifiers.org/Mass/174.1524"/>
                  <rdf:li rdf:resource="http://identifiers.org/SMILES/CC(C)[C@@H]([C@@H](O)C([O-])=O)C([O-])=O"/>
                  <rdf:li rdf:resource="http://identifiers.org/Source/chebi:35121"/>
                </rdf:Bag>
              </bqbiol:is>
            </rdf:Description>
          </rdf:RDF>
        </sbml:annotation>
      </species>
      <species boundaryCondition="false" constant="false" hasOnlySubstanceUnits="false" id="M_MNXM238" name="3-methyl-2-oxobutanoate" metaid="M_MNXM238" compartment="C_c" fbc:charge="-1" fbc:chemicalFormula="C5H7O3">
        <sbml:annotation xmlns:sbml="http://www.sbml.org/sbml/level3/version1/core">
          <rdf:RDF xmlns:rdf="http://www.w3.org/1999/02/22-rdf-syntax-ns#">
            <rdf:Description rdf:about="#M_MNXM238">
              <bqbiol:is xmlns:bqbiol="http://biomodels.net/biology-qualifiers/">
                <rdf:Bag>
                  <rdf:li rdf:resource="http://identifiers.org/InChI/InChI=1S/C5H8O3/c1-3(2)4(6)5(7)8/h3H,1-2H3,(H,7,8)/p-1"/>
                  <rdf:li rdf:resource="http://identifiers.org/InChIKey/QHKABHOOEWYVLI-UHFFFAOYSA-M"/>
                  <rdf:li rdf:resource="http://identifiers.org/Mass/115.1078"/>
                  <rdf:li rdf:resource="http://identifiers.org/SMILES/CC(C)C(=O)C([O-])=O"/>
                  <rdf:li rdf:resource="http://identifiers.org/Source/chebi:11851"/>
                </rdf:Bag>
              </bqbiol:is>
            </rdf:Description>
          </rdf:RDF>
        </sbml:annotation>
      </species>
      <species boundaryCondition="false" constant="false" hasOnlySubstanceUnits="false" id="M_MNXM985" name="(2S)-2-isopropylmalate" metaid="M_MNXM985" compartment="C_c" fbc:charge="-2" fbc:chemicalFormula="C7H10O5">
        <sbml:annotation xmlns:sbml="http://www.sbml.org/sbml/level3/version1/core">
          <rdf:RDF xmlns:rdf="http://www.w3.org/1999/02/22-rdf-syntax-ns#">
            <rdf:Description rdf:about="#M_MNXM985">
              <bqbiol:is xmlns:bqbiol="http://biomodels.net/biology-qualifiers/">
                <rdf:Bag>
                  <rdf:li rdf:resource="http://identifiers.org/InChI/InChI=1S/C7H12O5/c1-4(2)7(12,6(10)11)3-5(8)9/h4,12H,3H2,1-2H3,(H,8,9)(H,10,11)/p-2/t7-/m0/s1"/>
                  <rdf:li rdf:resource="http://identifiers.org/InChIKey/BITYXLXUCSKTJS-ZETCQYMHSA-L"/>
                  <rdf:li rdf:resource="http://identifiers.org/Mass/174.1524"/>
                  <rdf:li rdf:resource="http://identifiers.org/SMILES/CC(C)[C@@](O)(CC([O-])=O)C([O-])=O"/>
                  <rdf:li rdf:resource="http://identifiers.org/Source/chebi:1178"/>
                </rdf:Bag>
              </bqbiol:is>
            </rdf:Description>
          </rdf:RDF>
        </sbml:annotation>
      </species>
      <species boundaryCondition="false" constant="false" hasOnlySubstanceUnits="false" id="M_MNXM404" name="4-methyl-2-oxopentanoate" metaid="M_MNXM404" compartment="C_c" fbc:charge="-1" fbc:chemicalFormula="C6H9O3">
        <sbml:annotation xmlns:sbml="http://www.sbml.org/sbml/level3/version1/core">
          <rdf:RDF xmlns:rdf="http://www.w3.org/1999/02/22-rdf-syntax-ns#">
            <rdf:Description rdf:about="#M_MNXM404">
              <bqbiol:is xmlns:bqbiol="http://biomodels.net/biology-qualifiers/">
                <rdf:Bag>
                  <rdf:li rdf:resource="http://identifiers.org/InChI/InChI=1S/C6H10O3/c1-4(2)3-5(7)6(8)9/h4H,3H2,1-2H3,(H,8,9)/p-1"/>
                  <rdf:li rdf:resource="http://identifiers.org/InChIKey/BKAJNAXTPSGJCU-UHFFFAOYSA-M"/>
                  <rdf:li rdf:resource="http://identifiers.org/Mass/129.1344"/>
                  <rdf:li rdf:resource="http://identifiers.org/SMILES/CC(C)CC(=O)C([O-])=O"/>
                  <rdf:li rdf:resource="http://identifiers.org/Source/chebi:17865"/>
                </rdf:Bag>
              </bqbiol:is>
            </rdf:Description>
          </rdf:RDF>
        </sbml:annotation>
      </species>
      <species boundaryCondition="false" constant="false" hasOnlySubstanceUnits="false" id="M_MNXM140" name="L-leucine" metaid="M_MNXM140" compartment="C_c" fbc:charge="0" fbc:chemicalFormula="C6H13NO2">
        <sbml:annotation xmlns:sbml="http://www.sbml.org/sbml/level3/version1/core">
          <rdf:RDF xmlns:rdf="http://www.w3.org/1999/02/22-rdf-syntax-ns#">
            <rdf:Description rdf:about="#M_MNXM140">
              <bqbiol:is xmlns:bqbiol="http://biomodels.net/biology-qualifiers/">
                <rdf:Bag>
                  <rdf:li rdf:resource="http://identifiers.org/InChI/InChI=1S/C6H13NO2/c1-4(2)3-5(7)6(8)9/h4-5H,3,7H2,1-2H3,(H,8,9)/t5-/m0/s1"/>
                  <rdf:li rdf:resource="http://identifiers.org/InChIKey/ROHFNLRQFUQHCH-YFKPBYRVSA-N"/>
                  <rdf:li rdf:resource="http://identifiers.org/Mass/131.1729"/>
                  <rdf:li rdf:resource="http://identifiers.org/SMILES/CC(C)C[C@H]([NH3+])C([O-])=O"/>
                  <rdf:li rdf:resource="http://identifiers.org/Source/chebi:57427"/>
                </rdf:Bag>
              </bqbiol:is>
            </rdf:Description>
          </rdf:RDF>
        </sbml:annotation>
      </species>
      <species boundaryCondition="false" constant="false" hasOnlySubstanceUnits="false" id="M_MNXM1602" name="(2S)-2-isopropyl-3-oxosuccinate" metaid="M_MNXM1602" compartment="C_c" fbc:charge="-2" fbc:chemicalFormula="C7H8O5">
        <sbml:annotation xmlns:sbml="http://www.sbml.org/sbml/level3/version1/core">
          <rdf:RDF xmlns:rdf="http://www.w3.org/1999/02/22-rdf-syntax-ns#">
            <rdf:Description rdf:about="#M_MNXM1602">
              <bqbiol:is xmlns:bqbiol="http://biomodels.net/biology-qualifiers/">
                <rdf:Bag>
                  <rdf:li rdf:resource="http://identifiers.org/InChI/InChI=1S/C7H10O5/c1-3(2)4(6(9)10)5(8)7(11)12/h3-4H,1-2H3,(H,9,10)(H,11,12)/p-2/t4-/m0/s1"/>
                  <rdf:li rdf:resource="http://identifiers.org/InChIKey/HIIZAGQWABAMRR-BYPYZUCNSA-L"/>
                  <rdf:li rdf:resource="http://identifiers.org/Mass/172.1365"/>
                  <rdf:li rdf:resource="http://identifiers.org/SMILES/CC(C)[C@H](C([O-])=O)C(=O)C([O-])=O"/>
                  <rdf:li rdf:resource="http://identifiers.org/Source/chebi:17214"/>
                </rdf:Bag>
              </bqbiol:is>
            </rdf:Description>
          </rdf:RDF>
        </sbml:annotation>
      </species>
      <species boundaryCondition="false" constant="false" hasOnlySubstanceUnits="false" id="M_MNXM15" name="NH4(+)" metaid="M_MNXM15" compartment="C_c" fbc:charge="1" fbc:chemicalFormula="H4N">
        <sbml:annotation xmlns:sbml="http://www.sbml.org/sbml/level3/version1/core">
          <rdf:RDF xmlns:rdf="http://www.w3.org/1999/02/22-rdf-syntax-ns#">
            <rdf:Description rdf:about="#M_MNXM15">
              <bqbiol:is xmlns:bqbiol="http://biomodels.net/biology-qualifiers/">
                <rdf:Bag>
                  <rdf:li rdf:resource="http://identifiers.org/InChI/InChI=1S/H3N/h1H3/p+1"/>
                  <rdf:li rdf:resource="http://identifiers.org/InChIKey/QGZKDVFQNNGYKY-UHFFFAOYSA-O"/>
                  <rdf:li rdf:resource="http://identifiers.org/Mass/18.0379"/>
                  <rdf:li rdf:resource="http://identifiers.org/SMILES/[H][N+]([H])([H])[H]"/>
                  <rdf:li rdf:resource="http://identifiers.org/Source/chebi:28938"/>
                </rdf:Bag>
              </bqbiol:is>
            </rdf:Description>
          </rdf:RDF>
        </sbml:annotation>
      </species>
      <species boundaryCondition="false" constant="false" hasOnlySubstanceUnits="false" id="M_MNXM37" name="L-glutamine" metaid="M_MNXM37" compartment="C_c" fbc:charge="0" fbc:chemicalFormula="C5H10N2O3">
        <sbml:annotation xmlns:sbml="http://www.sbml.org/sbml/level3/version1/core">
          <rdf:RDF xmlns:rdf="http://www.w3.org/1999/02/22-rdf-syntax-ns#">
            <rdf:Description rdf:about="#M_MNXM37">
              <bqbiol:is xmlns:bqbiol="http://biomodels.net/biology-qualifiers/">
                <rdf:Bag>
                  <rdf:li rdf:resource="http://identifiers.org/InChI/InChI=1S/C5H10N2O3/c6-3(5(9)10)1-2-4(7)8/h3H,1-2,6H2,(H2,7,8)(H,9,10)/t3-/m0/s1"/>
                  <rdf:li rdf:resource="http://identifiers.org/InChIKey/ZDXPYRJPNDTMRX-VKHMYHEASA-N"/>
                  <rdf:li rdf:resource="http://identifiers.org/Mass/146.1445"/>
                  <rdf:li rdf:resource="http://identifiers.org/SMILES/NC(=O)CC[C@H]([NH3+])C([O-])=O"/>
                  <rdf:li rdf:resource="http://identifiers.org/Source/chebi:58359"/>
                </rdf:Bag>
              </bqbiol:is>
            </rdf:Description>
          </rdf:RDF>
        </sbml:annotation>
      </species>
      <species boundaryCondition="false" constant="false" hasOnlySubstanceUnits="false" id="M_MNXM147" name="L-asparagine" metaid="M_MNXM147" compartment="C_c" fbc:charge="0" fbc:chemicalFormula="C4H8N2O3">
        <sbml:annotation xmlns:sbml="http://www.sbml.org/sbml/level3/version1/core">
          <rdf:RDF xmlns:rdf="http://www.w3.org/1999/02/22-rdf-syntax-ns#">
            <rdf:Description rdf:about="#M_MNXM147">
              <bqbiol:is xmlns:bqbiol="http://biomodels.net/biology-qualifiers/">
                <rdf:Bag>
                  <rdf:li rdf:resource="http://identifiers.org/InChI/InChI=1S/C4H8N2O3/c5-2(4(8)9)1-3(6)7/h2H,1,5H2,(H2,6,7)(H,8,9)/t2-/m0/s1"/>
                  <rdf:li rdf:resource="http://identifiers.org/InChIKey/DCXYFEDJOCDNAF-REOHCLBHSA-N"/>
                  <rdf:li rdf:resource="http://identifiers.org/Mass/132.1179"/>
                  <rdf:li rdf:resource="http://identifiers.org/SMILES/NC(=O)C[C@H]([NH3+])C([O-])=O"/>
                  <rdf:li rdf:resource="http://identifiers.org/Source/chebi:58048"/>
                </rdf:Bag>
              </bqbiol:is>
            </rdf:Description>
          </rdf:RDF>
        </sbml:annotation>
      </species>
      <species boundaryCondition="false" constant="false" hasOnlySubstanceUnits="false" id="M_MNXM32" name="L-alanine" metaid="M_MNXM32" compartment="C_c" fbc:charge="0" fbc:chemicalFormula="C3H7NO2">
        <sbml:annotation xmlns:sbml="http://www.sbml.org/sbml/level3/version1/core">
          <rdf:RDF xmlns:rdf="http://www.w3.org/1999/02/22-rdf-syntax-ns#">
            <rdf:Description rdf:about="#M_MNXM32">
              <bqbiol:is xmlns:bqbiol="http://biomodels.net/biology-qualifiers/">
                <rdf:Bag>
                  <rdf:li rdf:resource="http://identifiers.org/InChI/InChI=1S/C3H7NO2/c1-2(4)3(5)6/h2H,4H2,1H3,(H,5,6)/t2-/m0/s1"/>
                  <rdf:li rdf:resource="http://identifiers.org/InChIKey/QNAYBMKLOCPYGJ-REOHCLBHSA-N"/>
                  <rdf:li rdf:resource="http://identifiers.org/Mass/89.0932"/>
                  <rdf:li rdf:resource="http://identifiers.org/SMILES/C[C@H]([NH3+])C([O-])=O"/>
                  <rdf:li rdf:resource="http://identifiers.org/Source/chebi:57972"/>
                </rdf:Bag>
              </bqbiol:is>
            </rdf:Description>
          </rdf:RDF>
        </sbml:annotation>
      </species>
      <species boundaryCondition="false" constant="false" hasOnlySubstanceUnits="false" id="M_MNXM89689" name="L-ornithine" metaid="M_MNXM89689" compartment="C_c" fbc:charge="1" fbc:chemicalFormula="C5H13N2O2">
        <sbml:annotation xmlns:sbml="http://www.sbml.org/sbml/level3/version1/core">
          <rdf:RDF xmlns:rdf="http://www.w3.org/1999/02/22-rdf-syntax-ns#">
            <rdf:Description rdf:about="#M_MNXM89689">
              <bqbiol:is xmlns:bqbiol="http://biomodels.net/biology-qualifiers/">
                <rdf:Bag>
                  <rdf:li rdf:resource="http://identifiers.org/InChI/InChI=1S/C5H12N2O2/c6-3-1-2-4(7)5(8)9/h4H,1-3,6-7H2,(H,8,9)/p+1/t4-/m0/s1"/>
                  <rdf:li rdf:resource="http://identifiers.org/InChIKey/AHLPHDHHMVZTML-BYPYZUCNSA-O"/>
                  <rdf:li rdf:resource="http://identifiers.org/Mass/133.1684"/>
                  <rdf:li rdf:resource="http://identifiers.org/SMILES/[NH3+]CCC[C@H]([NH3+])C([O-])=O"/>
                  <rdf:li rdf:resource="http://identifiers.org/Source/chebi:46911"/>
                </rdf:Bag>
              </bqbiol:is>
            </rdf:Description>
          </rdf:RDF>
        </sbml:annotation>
      </species>
      <species boundaryCondition="false" constant="false" hasOnlySubstanceUnits="false" id="M_MNXM114" name="L-proline" metaid="M_MNXM114" compartment="C_c" fbc:charge="0" fbc:chemicalFormula="C5H9NO2">
        <sbml:annotation xmlns:sbml="http://www.sbml.org/sbml/level3/version1/core">
          <rdf:RDF xmlns:rdf="http://www.w3.org/1999/02/22-rdf-syntax-ns#">
            <rdf:Description rdf:about="#M_MNXM114">
              <bqbiol:is xmlns:bqbiol="http://biomodels.net/biology-qualifiers/">
                <rdf:Bag>
                  <rdf:li rdf:resource="http://identifiers.org/InChI/InChI=1S/C5H9NO2/c7-5(8)4-2-1-3-6-4/h4,6H,1-3H2,(H,7,8)/t4-/m0/s1"/>
                  <rdf:li rdf:resource="http://identifiers.org/InChIKey/ONIBWKKTOPOVIA-BYPYZUCNSA-N"/>
                  <rdf:li rdf:resource="http://identifiers.org/Mass/115.1305"/>
                  <rdf:li rdf:resource="http://identifiers.org/SMILES/[O-]C(=O)[C@@H]1CCC[NH2+]1"/>
                  <rdf:li rdf:resource="http://identifiers.org/Source/chebi:60039"/>
                </rdf:Bag>
              </bqbiol:is>
            </rdf:Description>
          </rdf:RDF>
        </sbml:annotation>
      </species>
      <species boundaryCondition="false" constant="false" hasOnlySubstanceUnits="false" id="M_MNXM142" name="L-threonine" metaid="M_MNXM142" compartment="C_c" fbc:charge="0" fbc:chemicalFormula="C4H9NO3">
        <sbml:annotation xmlns:sbml="http://www.sbml.org/sbml/level3/version1/core">
          <rdf:RDF xmlns:rdf="http://www.w3.org/1999/02/22-rdf-syntax-ns#">
            <rdf:Description rdf:about="#M_MNXM142">
              <bqbiol:is xmlns:bqbiol="http://biomodels.net/biology-qualifiers/">
                <rdf:Bag>
                  <rdf:li rdf:resource="http://identifiers.org/InChI/InChI=1S/C4H9NO3/c1-2(6)3(5)4(7)8/h2-3,6H,5H2,1H3,(H,7,8)/t2-,3+/m1/s1"/>
                  <rdf:li rdf:resource="http://identifiers.org/InChIKey/AYFVYJQAPQTCCC-GBXIJSLDSA-N"/>
                  <rdf:li rdf:resource="http://identifiers.org/Mass/119.1192"/>
                  <rdf:li rdf:resource="http://identifiers.org/SMILES/C[C@@H](O)[C@H]([NH3+])C([O-])=O"/>
                  <rdf:li rdf:resource="http://identifiers.org/Source/chebi:57926"/>
                </rdf:Bag>
              </bqbiol:is>
            </rdf:Description>
          </rdf:RDF>
        </sbml:annotation>
      </species>
      <species boundaryCondition="false" constant="false" hasOnlySubstanceUnits="false" id="M_MNXM1334" name="O-phosphonato-L-homoserine(2-)" metaid="M_MNXM1334" compartment="C_c" fbc:charge="-2" fbc:chemicalFormula="C4H8NO6P">
        <sbml:annotation xmlns:sbml="http://www.sbml.org/sbml/level3/version1/core">
          <rdf:RDF xmlns:rdf="http://www.w3.org/1999/02/22-rdf-syntax-ns#">
            <rdf:Description rdf:about="#M_MNXM1334">
              <bqbiol:is xmlns:bqbiol="http://biomodels.net/biology-qualifiers/">
                <rdf:Bag>
                  <rdf:li rdf:resource="http://identifiers.org/InChI/InChI=1S/C4H10NO6P/c5-3(4(6)7)1-2-11-12(8,9)10/h3H,1-2,5H2,(H,6,7)(H2,8,9,10)/p-2/t3-/m0/s1"/>
                  <rdf:li rdf:resource="http://identifiers.org/InChIKey/FXDNYOANAXWZHG-VKHMYHEASA-L"/>
                  <rdf:li rdf:resource="http://identifiers.org/Mass/197.0843"/>
                  <rdf:li rdf:resource="http://identifiers.org/SMILES/[NH3+][C@@H](CCOP([O-])([O-])=O)C([O-])=O"/>
                  <rdf:li rdf:resource="http://identifiers.org/Source/chebi:57590"/>
                </rdf:Bag>
              </bqbiol:is>
            </rdf:Description>
          </rdf:RDF>
        </sbml:annotation>
      </species>
      <species boundaryCondition="false" constant="false" hasOnlySubstanceUnits="false" id="M_MNXM353" name="L-homoserine" metaid="M_MNXM353" compartment="C_c" fbc:charge="0" fbc:chemicalFormula="C4H9NO3">
        <sbml:annotation xmlns:sbml="http://www.sbml.org/sbml/level3/version1/core">
          <rdf:RDF xmlns:rdf="http://www.w3.org/1999/02/22-rdf-syntax-ns#">
            <rdf:Description rdf:about="#M_MNXM353">
              <bqbiol:is xmlns:bqbiol="http://biomodels.net/biology-qualifiers/">
                <rdf:Bag>
                  <rdf:li rdf:resource="http://identifiers.org/InChI/InChI=1S/C4H9NO3/c5-3(1-2-6)4(7)8/h3,6H,1-2,5H2,(H,7,8)/t3-/m0/s1"/>
                  <rdf:li rdf:resource="http://identifiers.org/InChIKey/UKAUYVFTDYCKQA-VKHMYHEASA-N"/>
                  <rdf:li rdf:resource="http://identifiers.org/Mass/119.1192"/>
                  <rdf:li rdf:resource="http://identifiers.org/SMILES/[NH3+][C@@H](CCO)C([O-])=O"/>
                  <rdf:li rdf:resource="http://identifiers.org/Source/chebi:57476"/>
                </rdf:Bag>
              </bqbiol:is>
            </rdf:Description>
          </rdf:RDF>
        </sbml:annotation>
      </species>
      <species boundaryCondition="false" constant="false" hasOnlySubstanceUnits="false" id="M_MNXM114097" name="(2R)-2,3-dihydroxy-3-methylbutanoate" metaid="M_MNXM114097" compartment="C_c" fbc:charge="-1" fbc:chemicalFormula="C5H9O4">
        <sbml:annotation xmlns:sbml="http://www.sbml.org/sbml/level3/version1/core">
          <rdf:RDF xmlns:rdf="http://www.w3.org/1999/02/22-rdf-syntax-ns#">
            <rdf:Description rdf:about="#M_MNXM114097">
              <bqbiol:is xmlns:bqbiol="http://biomodels.net/biology-qualifiers/">
                <rdf:Bag>
                  <rdf:li rdf:resource="http://identifiers.org/InChI/InChI=1S/C5H10O4/c1-5(2,9)3(6)4(7)8/h3,6,9H,1-2H3,(H,7,8)/p-1/t3-/m0/s1"/>
                  <rdf:li rdf:resource="http://identifiers.org/InChIKey/JTEYKUFKXGDTEU-VKHMYHEASA-M"/>
                  <rdf:li rdf:resource="http://identifiers.org/Mass/133.1231"/>
                  <rdf:li rdf:resource="http://identifiers.org/SMILES/CC(C)(O)[C@@H](O)C([O-])=O"/>
                  <rdf:li rdf:resource="http://identifiers.org/Source/chebi:49072"/>
                </rdf:Bag>
              </bqbiol:is>
            </rdf:Description>
          </rdf:RDF>
        </sbml:annotation>
      </species>
      <species boundaryCondition="false" constant="false" hasOnlySubstanceUnits="false" id="M_MNXM199" name="L-valine" metaid="M_MNXM199" compartment="C_c" fbc:charge="0" fbc:chemicalFormula="C5H11NO2">
        <sbml:annotation xmlns:sbml="http://www.sbml.org/sbml/level3/version1/core">
          <rdf:RDF xmlns:rdf="http://www.w3.org/1999/02/22-rdf-syntax-ns#">
            <rdf:Description rdf:about="#M_MNXM199">
              <bqbiol:is xmlns:bqbiol="http://biomodels.net/biology-qualifiers/">
                <rdf:Bag>
                  <rdf:li rdf:resource="http://identifiers.org/InChI/InChI=1S/C5H11NO2/c1-3(2)4(6)5(7)8/h3-4H,6H2,1-2H3,(H,7,8)/t4-/m0/s1"/>
                  <rdf:li rdf:resource="http://identifiers.org/InChIKey/KZSNJWFQEVHDMF-BYPYZUCNSA-N"/>
                  <rdf:li rdf:resource="http://identifiers.org/Mass/117.1463"/>
                  <rdf:li rdf:resource="http://identifiers.org/SMILES/CC(C)[C@H]([NH3+])C([O-])=O"/>
                  <rdf:li rdf:resource="http://identifiers.org/Source/chebi:57762"/>
                </rdf:Bag>
              </bqbiol:is>
            </rdf:Description>
          </rdf:RDF>
        </sbml:annotation>
      </species>
      <species boundaryCondition="false" constant="false" hasOnlySubstanceUnits="false" id="M_MNXM730" name="N-acetyl-L-glutamate(2-)" metaid="M_MNXM730" compartment="C_c" fbc:charge="-2" fbc:chemicalFormula="C7H9NO5">
        <sbml:annotation xmlns:sbml="http://www.sbml.org/sbml/level3/version1/core">
          <rdf:RDF xmlns:rdf="http://www.w3.org/1999/02/22-rdf-syntax-ns#">
            <rdf:Description rdf:about="#M_MNXM730">
              <bqbiol:is xmlns:bqbiol="http://biomodels.net/biology-qualifiers/">
                <rdf:Bag>
                  <rdf:li rdf:resource="http://identifiers.org/InChI/InChI=1S/C7H11NO5/c1-4(9)8-5(7(12)13)2-3-6(10)11/h5H,2-3H2,1H3,(H,8,9)(H,10,11)(H,12,13)/p-2/t5-/m0/s1"/>
                  <rdf:li rdf:resource="http://identifiers.org/InChIKey/RFMMMVDNIPUKGG-YFKPBYRVSA-L"/>
                  <rdf:li rdf:resource="http://identifiers.org/Mass/187.1512"/>
                  <rdf:li rdf:resource="http://identifiers.org/SMILES/CC(=O)N[C@@H](CCC([O-])=O)C([O-])=O"/>
                  <rdf:li rdf:resource="http://identifiers.org/Source/chebi:44337"/>
                </rdf:Bag>
              </bqbiol:is>
            </rdf:Description>
          </rdf:RDF>
        </sbml:annotation>
      </species>
      <species boundaryCondition="false" constant="false" hasOnlySubstanceUnits="false" id="M_MNXM138" name="carbamoyl phosphate" metaid="M_MNXM138" compartment="C_c" fbc:charge="-2" fbc:chemicalFormula="CH2NO5P">
        <sbml:annotation xmlns:sbml="http://www.sbml.org/sbml/level3/version1/core">
          <rdf:RDF xmlns:rdf="http://www.w3.org/1999/02/22-rdf-syntax-ns#">
            <rdf:Description rdf:about="#M_MNXM138">
              <bqbiol:is xmlns:bqbiol="http://biomodels.net/biology-qualifiers/">
                <rdf:Bag>
                  <rdf:li rdf:resource="http://identifiers.org/InChI/InChI=1S/CH4NO5P/c2-1(3)7-8(4,5)6/h(H2,2,3)(H2,4,5,6)/p-2"/>
                  <rdf:li rdf:resource="http://identifiers.org/InChIKey/FFQKYPRQEYGKAF-UHFFFAOYSA-L"/>
                  <rdf:li rdf:resource="http://identifiers.org/Mass/139.0051"/>
                  <rdf:li rdf:resource="http://identifiers.org/SMILES/NC(=O)OP([O-])([O-])=O"/>
                  <rdf:li rdf:resource="http://identifiers.org/Source/chebi:58228"/>
                </rdf:Bag>
              </bqbiol:is>
            </rdf:Description>
          </rdf:RDF>
        </sbml:annotation>
      </species>
      <species boundaryCondition="false" constant="false" hasOnlySubstanceUnits="false" id="M_MNXM817" name="N(2)-acetyl-L-ornithine" metaid="M_MNXM817" compartment="C_c" fbc:charge="0" fbc:chemicalFormula="C7H14N2O3">
        <sbml:annotation xmlns:sbml="http://www.sbml.org/sbml/level3/version1/core">
          <rdf:RDF xmlns:rdf="http://www.w3.org/1999/02/22-rdf-syntax-ns#">
            <rdf:Description rdf:about="#M_MNXM817">
              <bqbiol:is xmlns:bqbiol="http://biomodels.net/biology-qualifiers/">
                <rdf:Bag>
                  <rdf:li rdf:resource="http://identifiers.org/InChI/InChI=1S/C7H14N2O3/c1-5(10)9-6(7(11)12)3-2-4-8/h6H,2-4,8H2,1H3,(H,9,10)(H,11,12)/t6-/m0/s1"/>
                  <rdf:li rdf:resource="http://identifiers.org/InChIKey/JRLGPAXAGHMNOL-LURJTMIESA-N"/>
                  <rdf:li rdf:resource="http://identifiers.org/Mass/174.1977"/>
                  <rdf:li rdf:resource="http://identifiers.org/SMILES/CC(=O)N[C@@H](CCC[NH3+])C([O-])=O"/>
                  <rdf:li rdf:resource="http://identifiers.org/Source/chebi:57805"/>
                </rdf:Bag>
              </bqbiol:is>
            </rdf:Description>
          </rdf:RDF>
        </sbml:annotation>
      </species>
      <species boundaryCondition="false" constant="false" hasOnlySubstanceUnits="false" id="M_MNXM1384" name="N-acetyl-L-gamma-glutamyl phosphate(3-)" metaid="M_MNXM1384" compartment="C_c" fbc:charge="-3" fbc:chemicalFormula="C7H9NO8P">
        <sbml:annotation xmlns:sbml="http://www.sbml.org/sbml/level3/version1/core">
          <rdf:RDF xmlns:rdf="http://www.w3.org/1999/02/22-rdf-syntax-ns#">
            <rdf:Description rdf:about="#M_MNXM1384">
              <bqbiol:is xmlns:bqbiol="http://biomodels.net/biology-qualifiers/">
                <rdf:Bag>
                  <rdf:li rdf:resource="http://identifiers.org/InChI/InChI=1S/C7H12NO8P/c1-4(9)8-5(7(11)12)2-3-6(10)16-17(13,14)15/h5H,2-3H2,1H3,(H,8,9)(H,11,12)(H2,13,14,15)/p-3/t5-/m0/s1"/>
                  <rdf:li rdf:resource="http://identifiers.org/InChIKey/FCVIHFVSXHOPSW-YFKPBYRVSA-K"/>
                  <rdf:li rdf:resource="http://identifiers.org/Mass/266.1237"/>
                  <rdf:li rdf:resource="http://identifiers.org/SMILES/CC(=O)N[C@@H](CCC(=O)OP([O-])([O-])=O)C([O-])=O"/>
                  <rdf:li rdf:resource="http://identifiers.org/Source/chebi:57936"/>
                </rdf:Bag>
              </bqbiol:is>
            </rdf:Description>
          </rdf:RDF>
        </sbml:annotation>
      </species>
      <species boundaryCondition="false" constant="false" hasOnlySubstanceUnits="false" id="M_MNXM1062" name="2-acetamido-5-oxopentanoate" metaid="M_MNXM1062" compartment="C_c" fbc:charge="-1" fbc:chemicalFormula="C7H10NO4">
        <sbml:annotation xmlns:sbml="http://www.sbml.org/sbml/level3/version1/core">
          <rdf:RDF xmlns:rdf="http://www.w3.org/1999/02/22-rdf-syntax-ns#">
            <rdf:Description rdf:about="#M_MNXM1062">
              <bqbiol:is xmlns:bqbiol="http://biomodels.net/biology-qualifiers/">
                <rdf:Bag>
                  <rdf:li rdf:resource="http://identifiers.org/InChI/InChI=1S/C7H11NO4/c1-5(10)8-6(7(11)12)3-2-4-9/h4,6H,2-3H2,1H3,(H,8,10)(H,11,12)/p-1/t6-/m0/s1"/>
                  <rdf:li rdf:resource="http://identifiers.org/InChIKey/BCPSFKBPHHBDAI-LURJTMIESA-M"/>
                  <rdf:li rdf:resource="http://identifiers.org/Mass/172.1591"/>
                  <rdf:li rdf:resource="http://identifiers.org/SMILES/CC(=O)N[C@@H](CCC=O)C([O-])=O"/>
                  <rdf:li rdf:resource="http://identifiers.org/Source/chebi:29123"/>
                </rdf:Bag>
              </bqbiol:is>
            </rdf:Description>
          </rdf:RDF>
        </sbml:annotation>
      </species>
      <species boundaryCondition="false" constant="false" hasOnlySubstanceUnits="false" id="M_MNXM211" name="L-citrulline" metaid="M_MNXM211" compartment="C_c" fbc:charge="0" fbc:chemicalFormula="C6H13N3O3">
        <sbml:annotation xmlns:sbml="http://www.sbml.org/sbml/level3/version1/core">
          <rdf:RDF xmlns:rdf="http://www.w3.org/1999/02/22-rdf-syntax-ns#">
            <rdf:Description rdf:about="#M_MNXM211">
              <bqbiol:is xmlns:bqbiol="http://biomodels.net/biology-qualifiers/">
                <rdf:Bag>
                  <rdf:li rdf:resource="http://identifiers.org/InChI/InChI=1S/C6H13N3O3/c7-4(5(10)11)2-1-3-9-6(8)12/h4H,1-3,7H2,(H,10,11)(H3,8,9,12)/t4-/m0/s1"/>
                  <rdf:li rdf:resource="http://identifiers.org/InChIKey/RHGKLRLOHDJJDR-BYPYZUCNSA-N"/>
                  <rdf:li rdf:resource="http://identifiers.org/Mass/175.1857"/>
                  <rdf:li rdf:resource="http://identifiers.org/SMILES/NC(=O)NCCC[C@H]([NH3+])C([O-])=O"/>
                  <rdf:li rdf:resource="http://identifiers.org/Source/chebi:57743"/>
                </rdf:Bag>
              </bqbiol:is>
            </rdf:Description>
          </rdf:RDF>
        </sbml:annotation>
      </species>
      <species boundaryCondition="false" constant="false" hasOnlySubstanceUnits="false" id="M_MNXM550" name="2-(N(omega)-L-arginino)succinate" metaid="M_MNXM550" compartment="C_c" fbc:charge="-1" fbc:chemicalFormula="C10H17N4O6">
        <sbml:annotation xmlns:sbml="http://www.sbml.org/sbml/level3/version1/core">
          <rdf:RDF xmlns:rdf="http://www.w3.org/1999/02/22-rdf-syntax-ns#">
            <rdf:Description rdf:about="#M_MNXM550">
              <bqbiol:is xmlns:bqbiol="http://biomodels.net/biology-qualifiers/">
                <rdf:Bag>
                  <rdf:li rdf:resource="http://identifiers.org/InChI/InChI=1S/C10H18N4O6/c11-5(8(17)18)2-1-3-13-10(12)14-6(9(19)20)4-7(15)16/h5-6H,1-4,11H2,(H,15,16)(H,17,18)(H,19,20)(H3,12,13,14)/p-1/t5-,6?/m0/s1"/>
                  <rdf:li rdf:resource="http://identifiers.org/InChIKey/KDZOASGQNOPSCU-ZBHICJROSA-M"/>
                  <rdf:li rdf:resource="http://identifiers.org/Mass/289.2657"/>
                  <rdf:li rdf:resource="http://identifiers.org/SMILES/NC(NCCC[C@H]([NH3+])C([O-])=O)=[NH+]C(CC([O-])=O)C([O-])=O"/>
                  <rdf:li rdf:resource="http://identifiers.org/Source/chebi:57472"/>
                </rdf:Bag>
              </bqbiol:is>
            </rdf:Description>
          </rdf:RDF>
        </sbml:annotation>
      </species>
      <species boundaryCondition="false" constant="false" hasOnlySubstanceUnits="false" id="M_MNXM70" name="L-arginine" metaid="M_MNXM70" compartment="C_c" fbc:charge="1" fbc:chemicalFormula="C6H15N4O2">
        <sbml:annotation xmlns:sbml="http://www.sbml.org/sbml/level3/version1/core">
          <rdf:RDF xmlns:rdf="http://www.w3.org/1999/02/22-rdf-syntax-ns#">
            <rdf:Description rdf:about="#M_MNXM70">
              <bqbiol:is xmlns:bqbiol="http://biomodels.net/biology-qualifiers/">
                <rdf:Bag>
                  <rdf:li rdf:resource="http://identifiers.org/InChI/InChI=1S/C6H14N4O2/c7-4(5(11)12)2-1-3-10-6(8)9/h4H,1-3,7H2,(H,11,12)(H4,8,9,10)/p+1/t4-/m0/s1"/>
                  <rdf:li rdf:resource="http://identifiers.org/InChIKey/ODKSFYDXXFIFQN-BYPYZUCNSA-O"/>
                  <rdf:li rdf:resource="http://identifiers.org/Mass/175.2084"/>
                  <rdf:li rdf:resource="http://identifiers.org/SMILES/NC(=[NH2+])NCCC[C@H]([NH3+])C([O-])=O"/>
                  <rdf:li rdf:resource="http://identifiers.org/Source/chebi:32682"/>
                </rdf:Bag>
              </bqbiol:is>
            </rdf:Description>
          </rdf:RDF>
        </sbml:annotation>
      </species>
      <species boundaryCondition="false" constant="false" hasOnlySubstanceUnits="false" id="M_MNXM1280" name="L-gamma-glutamyl phosphate(2-)" metaid="M_MNXM1280" compartment="C_c" fbc:charge="-2" fbc:chemicalFormula="C5H8NO7P">
        <sbml:annotation xmlns:sbml="http://www.sbml.org/sbml/level3/version1/core">
          <rdf:RDF xmlns:rdf="http://www.w3.org/1999/02/22-rdf-syntax-ns#">
            <rdf:Description rdf:about="#M_MNXM1280">
              <bqbiol:is xmlns:bqbiol="http://biomodels.net/biology-qualifiers/">
                <rdf:Bag>
                  <rdf:li rdf:resource="http://identifiers.org/InChI/InChI=1S/C5H10NO7P/c6-3(5(8)9)1-2-4(7)13-14(10,11)12/h3H,1-2,6H2,(H,8,9)(H2,10,11,12)/p-2/t3-/m0/s1"/>
                  <rdf:li rdf:resource="http://identifiers.org/InChIKey/PJRXVIJAERNUIP-VKHMYHEASA-L"/>
                  <rdf:li rdf:resource="http://identifiers.org/Mass/225.0944"/>
                  <rdf:li rdf:resource="http://identifiers.org/SMILES/[NH3+][C@@H](CCC(=O)OP([O-])([O-])=O)C([O-])=O"/>
                  <rdf:li rdf:resource="http://identifiers.org/Source/chebi:58274"/>
                </rdf:Bag>
              </bqbiol:is>
            </rdf:Description>
          </rdf:RDF>
        </sbml:annotation>
      </species>
      <species boundaryCondition="false" constant="false" hasOnlySubstanceUnits="false" id="M_MNXM245" name="L-glutamate 5-semialdehyde" metaid="M_MNXM245" compartment="C_c" fbc:charge="0" fbc:chemicalFormula="C5H9NO3">
        <sbml:annotation xmlns:sbml="http://www.sbml.org/sbml/level3/version1/core">
          <rdf:RDF xmlns:rdf="http://www.w3.org/1999/02/22-rdf-syntax-ns#">
            <rdf:Description rdf:about="#M_MNXM245">
              <bqbiol:is xmlns:bqbiol="http://biomodels.net/biology-qualifiers/">
                <rdf:Bag>
                  <rdf:li rdf:resource="http://identifiers.org/InChI/InChI=1S/C5H9NO3/c6-4(5(8)9)2-1-3-7/h3-4H,1-2,6H2,(H,8,9)/t4-/m0/s1"/>
                  <rdf:li rdf:resource="http://identifiers.org/InChIKey/KABXUUFDPUOJMW-BYPYZUCNSA-N"/>
                  <rdf:li rdf:resource="http://identifiers.org/Mass/131.1299"/>
                  <rdf:li rdf:resource="http://identifiers.org/SMILES/[H]C(=O)CC[C@H]([NH3+])C([O-])=O"/>
                  <rdf:li rdf:resource="http://identifiers.org/Source/chebi:58066"/>
                </rdf:Bag>
              </bqbiol:is>
            </rdf:Description>
          </rdf:RDF>
        </sbml:annotation>
      </species>
      <species boundaryCondition="false" constant="false" hasOnlySubstanceUnits="false" id="M_MNXM1617" name="1-pyrroline-5-carboxylate" metaid="M_MNXM1617" compartment="C_c" fbc:charge="-1" fbc:chemicalFormula="C5H6NO2">
        <sbml:annotation xmlns:sbml="http://www.sbml.org/sbml/level3/version1/core">
          <rdf:RDF xmlns:rdf="http://www.w3.org/1999/02/22-rdf-syntax-ns#">
            <rdf:Description rdf:about="#M_MNXM1617">
              <bqbiol:is xmlns:bqbiol="http://biomodels.net/biology-qualifiers/">
                <rdf:Bag>
                  <rdf:li rdf:resource="http://identifiers.org/InChI/InChI=1S/C5H7NO2/c7-5(8)4-2-1-3-6-4/h3-4H,1-2H2,(H,7,8)/p-1"/>
                  <rdf:li rdf:resource="http://identifiers.org/InChIKey/DWAKNKKXGALPNW-UHFFFAOYSA-M"/>
                  <rdf:li rdf:resource="http://identifiers.org/Mass/112.1072"/>
                  <rdf:li rdf:resource="http://identifiers.org/SMILES/[O-]C(=O)C1CCC=N1"/>
                  <rdf:li rdf:resource="http://identifiers.org/Source/chebi:15893"/>
                </rdf:Bag>
              </bqbiol:is>
            </rdf:Description>
          </rdf:RDF>
        </sbml:annotation>
      </species>
      <species boundaryCondition="false" constant="false" hasOnlySubstanceUnits="false" id="M_MNXM866" name="(1S,2R)-1-C-(indol-3-yl)glycerol 3-phosphate" metaid="M_MNXM866" compartment="C_c" fbc:charge="-2" fbc:chemicalFormula="C11H12NO6P">
        <sbml:annotation xmlns:sbml="http://www.sbml.org/sbml/level3/version1/core">
          <rdf:RDF xmlns:rdf="http://www.w3.org/1999/02/22-rdf-syntax-ns#">
            <rdf:Description rdf:about="#M_MNXM866">
              <bqbiol:is xmlns:bqbiol="http://biomodels.net/biology-qualifiers/">
                <rdf:Bag>
                  <rdf:li rdf:resource="http://identifiers.org/InChI/InChI=1S/C11H14NO6P/c13-10(6-18-19(15,16)17)11(14)8-5-12-9-4-2-1-3-7(8)9/h1-5,10-14H,6H2,(H2,15,16,17)/p-2/t10-,11+/m1/s1"/>
                  <rdf:li rdf:resource="http://identifiers.org/InChIKey/NQEQTYPJSIEPHW-MNOVXSKESA-L"/>
                  <rdf:li rdf:resource="http://identifiers.org/Mass/285.1909"/>
                  <rdf:li rdf:resource="http://identifiers.org/SMILES/O[C@H](COP([O-])([O-])=O)[C@@H](O)c1c[nH]c2ccccc12"/>
                  <rdf:li rdf:resource="http://identifiers.org/Source/chebi:58866"/>
                </rdf:Bag>
              </bqbiol:is>
            </rdf:Description>
          </rdf:RDF>
        </sbml:annotation>
      </species>
      <species boundaryCondition="false" constant="false" hasOnlySubstanceUnits="false" id="M_MNXM377" name="indole" metaid="M_MNXM377" compartment="C_c" fbc:charge="0" fbc:chemicalFormula="C8H7N">
        <sbml:annotation xmlns:sbml="http://www.sbml.org/sbml/level3/version1/core">
          <rdf:RDF xmlns:rdf="http://www.w3.org/1999/02/22-rdf-syntax-ns#">
            <rdf:Description rdf:about="#M_MNXM377">
              <bqbiol:is xmlns:bqbiol="http://biomodels.net/biology-qualifiers/">
                <rdf:Bag>
                  <rdf:li rdf:resource="http://identifiers.org/InChI/InChI=1S/C8H7N/c1-2-4-8-7(3-1)5-6-9-8/h1-6,9H"/>
                  <rdf:li rdf:resource="http://identifiers.org/InChIKey/SIKJAQJRHWYJAI-UHFFFAOYSA-N"/>
                  <rdf:li rdf:resource="http://identifiers.org/Mass/117.1479"/>
                  <rdf:li rdf:resource="http://identifiers.org/SMILES/c1cc2ccccc2[nH]1"/>
                  <rdf:li rdf:resource="http://identifiers.org/Source/chebi:16881"/>
                </rdf:Bag>
              </bqbiol:is>
            </rdf:Description>
          </rdf:RDF>
        </sbml:annotation>
      </species>
      <species boundaryCondition="false" constant="false" hasOnlySubstanceUnits="false" id="M_MNXM94" name="L-tryptophan" metaid="M_MNXM94" compartment="C_c" fbc:charge="0" fbc:chemicalFormula="C11H12N2O2">
        <sbml:annotation xmlns:sbml="http://www.sbml.org/sbml/level3/version1/core">
          <rdf:RDF xmlns:rdf="http://www.w3.org/1999/02/22-rdf-syntax-ns#">
            <rdf:Description rdf:about="#M_MNXM94">
              <bqbiol:is xmlns:bqbiol="http://biomodels.net/biology-qualifiers/">
                <rdf:Bag>
                  <rdf:li rdf:resource="http://identifiers.org/InChI/InChI=1S/C11H12N2O2/c12-9(11(14)15)5-7-6-13-10-4-2-1-3-8(7)10/h1-4,6,9,13H,5,12H2,(H,14,15)/t9-/m0/s1"/>
                  <rdf:li rdf:resource="http://identifiers.org/InChIKey/QIVBCDIJIAJPQS-VIFPVBQESA-N"/>
                  <rdf:li rdf:resource="http://identifiers.org/Mass/204.2252"/>
                  <rdf:li rdf:resource="http://identifiers.org/SMILES/[NH3+][C@@H](Cc1c[nH]c2ccccc12)C([O-])=O"/>
                  <rdf:li rdf:resource="http://identifiers.org/Source/chebi:57912"/>
                </rdf:Bag>
              </bqbiol:is>
            </rdf:Description>
          </rdf:RDF>
        </sbml:annotation>
      </species>
      <species boundaryCondition="false" constant="false" hasOnlySubstanceUnits="false" id="M_MNXM337" name="chorismate" metaid="M_MNXM337" compartment="C_c" fbc:charge="-2" fbc:chemicalFormula="C10H8O6">
        <sbml:annotation xmlns:sbml="http://www.sbml.org/sbml/level3/version1/core">
          <rdf:RDF xmlns:rdf="http://www.w3.org/1999/02/22-rdf-syntax-ns#">
            <rdf:Description rdf:about="#M_MNXM337">
              <bqbiol:is xmlns:bqbiol="http://biomodels.net/biology-qualifiers/">
                <rdf:Bag>
                  <rdf:li rdf:resource="http://identifiers.org/InChI/InChI=1S/C10H10O6/c1-5(9(12)13)16-8-4-6(10(14)15)2-3-7(8)11/h2-4,7-8,11H,1H2,(H,12,13)(H,14,15)/p-2/t7-,8-/m1/s1"/>
                  <rdf:li rdf:resource="http://identifiers.org/InChIKey/WTFXTQVDAKGDEY-HTQZYQBOSA-L"/>
                  <rdf:li rdf:resource="http://identifiers.org/Mass/224.168"/>
                  <rdf:li rdf:resource="http://identifiers.org/SMILES/O[C@@H]1C=CC(=C[C@H]1OC(=C)C([O-])=O)C([O-])=O"/>
                  <rdf:li rdf:resource="http://identifiers.org/Source/chebi:29748"/>
                </rdf:Bag>
              </bqbiol:is>
            </rdf:Description>
          </rdf:RDF>
        </sbml:annotation>
      </species>
      <species boundaryCondition="false" constant="false" hasOnlySubstanceUnits="false" id="M_MNXM188" name="anthranilate" metaid="M_MNXM188" compartment="C_c" fbc:charge="-1" fbc:chemicalFormula="C7H6NO2">
        <sbml:annotation xmlns:sbml="http://www.sbml.org/sbml/level3/version1/core">
          <rdf:RDF xmlns:rdf="http://www.w3.org/1999/02/22-rdf-syntax-ns#">
            <rdf:Description rdf:about="#M_MNXM188">
              <bqbiol:is xmlns:bqbiol="http://biomodels.net/biology-qualifiers/">
                <rdf:Bag>
                  <rdf:li rdf:resource="http://identifiers.org/InChI/InChI=1S/C7H7NO2/c8-6-4-2-1-3-5(6)7(9)10/h1-4H,8H2,(H,9,10)/p-1"/>
                  <rdf:li rdf:resource="http://identifiers.org/InChIKey/RWZYAGGXGHYGMB-UHFFFAOYSA-M"/>
                  <rdf:li rdf:resource="http://identifiers.org/Mass/136.1286"/>
                  <rdf:li rdf:resource="http://identifiers.org/SMILES/Nc1ccccc1C([O-])=O"/>
                  <rdf:li rdf:resource="http://identifiers.org/Source/chebi:16567"/>
                </rdf:Bag>
              </bqbiol:is>
            </rdf:Description>
          </rdf:RDF>
        </sbml:annotation>
      </species>
      <species boundaryCondition="false" constant="false" hasOnlySubstanceUnits="false" id="M_MNXM1489" name="N-(5-phospho-beta-D-ribosyl)anthranilate" metaid="M_MNXM1489" compartment="C_c" fbc:charge="-3" fbc:chemicalFormula="C12H13NO9P">
        <sbml:annotation xmlns:sbml="http://www.sbml.org/sbml/level3/version1/core">
          <rdf:RDF xmlns:rdf="http://www.w3.org/1999/02/22-rdf-syntax-ns#">
            <rdf:Description rdf:about="#M_MNXM1489">
              <bqbiol:is xmlns:bqbiol="http://biomodels.net/biology-qualifiers/">
                <rdf:Bag>
                  <rdf:li rdf:resource="http://identifiers.org/InChI/InChI=1S/C12H16NO9P/c14-9-8(5-21-23(18,19)20)22-11(10(9)15)13-7-4-2-1-3-6(7)12(16)17/h1-4,8-11,13-15H,5H2,(H,16,17)(H2,18,19,20)/p-3/t8-,9-,10-,11-/m1/s1"/>
                  <rdf:li rdf:resource="http://identifiers.org/InChIKey/PMFMJXPRNJUYMB-GWOFURMSSA-K"/>
                  <rdf:li rdf:resource="http://identifiers.org/Mass/346.2083"/>
                  <rdf:li rdf:resource="http://identifiers.org/SMILES/O[C@H]1[C@@H](O)[C@H](Nc2ccccc2C([O-])=O)O[C@@H]1COP([O-])([O-])=O"/>
                  <rdf:li rdf:resource="http://identifiers.org/Source/chebi:18277"/>
                </rdf:Bag>
              </bqbiol:is>
            </rdf:Description>
          </rdf:RDF>
        </sbml:annotation>
      </species>
      <species boundaryCondition="false" constant="false" hasOnlySubstanceUnits="false" id="M_MNXM91" name="5-phospho-alpha-D-ribose 1-diphosphate" metaid="M_MNXM91" compartment="C_c" fbc:charge="-5" fbc:chemicalFormula="C5H8O14P3">
        <sbml:annotation xmlns:sbml="http://www.sbml.org/sbml/level3/version1/core">
          <rdf:RDF xmlns:rdf="http://www.w3.org/1999/02/22-rdf-syntax-ns#">
            <rdf:Description rdf:about="#M_MNXM91">
              <bqbiol:is xmlns:bqbiol="http://biomodels.net/biology-qualifiers/">
                <rdf:Bag>
                  <rdf:li rdf:resource="http://identifiers.org/InChI/InChI=1S/C5H13O14P3/c6-3-2(1-16-20(8,9)10)17-5(4(3)7)18-22(14,15)19-21(11,12)13/h2-7H,1H2,(H,14,15)(H2,8,9,10)(H2,11,12,13)/p-5/t2-,3-,4-,5-/m1/s1"/>
                  <rdf:li rdf:resource="http://identifiers.org/InChIKey/PQGCEDQWHSBAJP-TXICZTDVSA-I"/>
                  <rdf:li rdf:resource="http://identifiers.org/Mass/385.0326"/>
                  <rdf:li rdf:resource="http://identifiers.org/SMILES/O[C@H]1[C@@H](O)[C@@H](OP([O-])(=O)OP([O-])([O-])=O)O[C@@H]1COP([O-])([O-])=O"/>
                  <rdf:li rdf:resource="http://identifiers.org/Source/chebi:58017"/>
                </rdf:Bag>
              </bqbiol:is>
            </rdf:Description>
          </rdf:RDF>
        </sbml:annotation>
      </species>
      <species boundaryCondition="false" constant="false" hasOnlySubstanceUnits="false" id="M_MNXM1455" name="1-(2-carboxyphenylamino)-1-deoxy-D-ribulose 5-phosphate" metaid="M_MNXM1455" compartment="C_c" fbc:charge="-3" fbc:chemicalFormula="C12H13NO9P">
        <sbml:annotation xmlns:sbml="http://www.sbml.org/sbml/level3/version1/core">
          <rdf:RDF xmlns:rdf="http://www.w3.org/1999/02/22-rdf-syntax-ns#">
            <rdf:Description rdf:about="#M_MNXM1455">
              <bqbiol:is xmlns:bqbiol="http://biomodels.net/biology-qualifiers/">
                <rdf:Bag>
                  <rdf:li rdf:resource="http://identifiers.org/InChI/InChI=1S/C12H16NO9P/c14-9(11(16)10(15)6-22-23(19,20)21)5-13-8-4-2-1-3-7(8)12(17)18/h1-4,10-11,13,15-16H,5-6H2,(H,17,18)(H2,19,20,21)/p-3/t10-,11+/m1/s1"/>
                  <rdf:li rdf:resource="http://identifiers.org/InChIKey/QKMBYNRMPRKVTO-MNOVXSKESA-K"/>
                  <rdf:li rdf:resource="http://identifiers.org/Mass/346.2083"/>
                  <rdf:li rdf:resource="http://identifiers.org/SMILES/O[C@H](COP([O-])([O-])=O)[C@@H](O)C(=O)CNc1ccccc1C([O-])=O"/>
                  <rdf:li rdf:resource="http://identifiers.org/Source/chebi:58613"/>
                </rdf:Bag>
              </bqbiol:is>
            </rdf:Description>
          </rdf:RDF>
        </sbml:annotation>
      </species>
      <species boundaryCondition="false" constant="false" hasOnlySubstanceUnits="false" id="M_MNXM379" name="O-phospho-L-serine" metaid="M_MNXM379" compartment="C_c" fbc:charge="-2" fbc:chemicalFormula="C3H6NO6P">
        <sbml:annotation xmlns:sbml="http://www.sbml.org/sbml/level3/version1/core">
          <rdf:RDF xmlns:rdf="http://www.w3.org/1999/02/22-rdf-syntax-ns#">
            <rdf:Description rdf:about="#M_MNXM379">
              <bqbiol:is xmlns:bqbiol="http://biomodels.net/biology-qualifiers/">
                <rdf:Bag>
                  <rdf:li rdf:resource="http://identifiers.org/InChI/InChI=1S/C3H8NO6P/c4-2(3(5)6)1-10-11(7,8)9/h2H,1,4H2,(H,5,6)(H2,7,8,9)/p-2/t2-/m0/s1"/>
                  <rdf:li rdf:resource="http://identifiers.org/InChIKey/BZQFBWGGLXLEPQ-REOHCLBHSA-L"/>
                  <rdf:li rdf:resource="http://identifiers.org/Mass/183.0577"/>
                  <rdf:li rdf:resource="http://identifiers.org/SMILES/[NH3+][C@@H](COP([O-])([O-])=O)C([O-])=O"/>
                  <rdf:li rdf:resource="http://identifiers.org/Source/chebi:57524"/>
                </rdf:Bag>
              </bqbiol:is>
            </rdf:Description>
          </rdf:RDF>
        </sbml:annotation>
      </species>
      <species boundaryCondition="false" constant="false" hasOnlySubstanceUnits="false" id="M_MNXM541" name="3-phosphonooxypyruvate" metaid="M_MNXM541" compartment="C_c" fbc:charge="-3" fbc:chemicalFormula="C3H2O7P">
        <sbml:annotation xmlns:sbml="http://www.sbml.org/sbml/level3/version1/core">
          <rdf:RDF xmlns:rdf="http://www.w3.org/1999/02/22-rdf-syntax-ns#">
            <rdf:Description rdf:about="#M_MNXM541">
              <bqbiol:is xmlns:bqbiol="http://biomodels.net/biology-qualifiers/">
                <rdf:Bag>
                  <rdf:li rdf:resource="http://identifiers.org/InChI/InChI=1S/C3H5O7P/c4-2(3(5)6)1-10-11(7,8)9/h1H2,(H,5,6)(H2,7,8,9)/p-3"/>
                  <rdf:li rdf:resource="http://identifiers.org/InChIKey/LFLUCDOSQPJJBE-UHFFFAOYSA-K"/>
                  <rdf:li rdf:resource="http://identifiers.org/Mass/181.0192"/>
                  <rdf:li rdf:resource="http://identifiers.org/SMILES/[O-]C(=O)C(=O)COP([O-])([O-])=O"/>
                  <rdf:li rdf:resource="http://identifiers.org/Source/chebi:18110"/>
                </rdf:Bag>
              </bqbiol:is>
            </rdf:Description>
          </rdf:RDF>
        </sbml:annotation>
      </species>
      <species boundaryCondition="false" constant="false" hasOnlySubstanceUnits="false" id="M_MNXM89582" name="hydrogen sulfide" metaid="M_MNXM89582" compartment="C_c" fbc:charge="-1" fbc:chemicalFormula="HS">
        <sbml:annotation xmlns:sbml="http://www.sbml.org/sbml/level3/version1/core">
          <rdf:RDF xmlns:rdf="http://www.w3.org/1999/02/22-rdf-syntax-ns#">
            <rdf:Description rdf:about="#M_MNXM89582">
              <bqbiol:is xmlns:bqbiol="http://biomodels.net/biology-qualifiers/">
                <rdf:Bag>
                  <rdf:li rdf:resource="http://identifiers.org/InChI/InChI=1S/H2S/h1H2/p-1"/>
                  <rdf:li rdf:resource="http://identifiers.org/InChIKey/RWSOTUBLDIXVET-UHFFFAOYSA-M"/>
                  <rdf:li rdf:resource="http://identifiers.org/Mass/33.073"/>
                  <rdf:li rdf:resource="http://identifiers.org/SMILES/[S-][H]"/>
                  <rdf:li rdf:resource="http://identifiers.org/Source/chebi:29919"/>
                </rdf:Bag>
              </bqbiol:is>
            </rdf:Description>
          </rdf:RDF>
        </sbml:annotation>
      </species>
      <species boundaryCondition="false" constant="false" hasOnlySubstanceUnits="false" id="M_MNXM55" name="L-cysteine" metaid="M_MNXM55" compartment="C_c" fbc:charge="0" fbc:chemicalFormula="C3H7NO2S">
        <sbml:annotation xmlns:sbml="http://www.sbml.org/sbml/level3/version1/core">
          <rdf:RDF xmlns:rdf="http://www.w3.org/1999/02/22-rdf-syntax-ns#">
            <rdf:Description rdf:about="#M_MNXM55">
              <bqbiol:is xmlns:bqbiol="http://biomodels.net/biology-qualifiers/">
                <rdf:Bag>
                  <rdf:li rdf:resource="http://identifiers.org/InChI/InChI=1S/C3H7NO2S/c4-2(1-7)3(5)6/h2,7H,1,4H2,(H,5,6)/t2-/m0/s1"/>
                  <rdf:li rdf:resource="http://identifiers.org/InChIKey/XUJNEKJLAYXESH-REOHCLBHSA-N"/>
                  <rdf:li rdf:resource="http://identifiers.org/Mass/121.158"/>
                  <rdf:li rdf:resource="http://identifiers.org/SMILES/[NH3+][C@@H](CS)C([O-])=O"/>
                  <rdf:li rdf:resource="http://identifiers.org/Source/chebi:35235"/>
                </rdf:Bag>
              </bqbiol:is>
            </rdf:Description>
          </rdf:RDF>
        </sbml:annotation>
      </species>
      <species boundaryCondition="false" constant="false" hasOnlySubstanceUnits="false" id="M_MNXM418" name="O-acetyl-L-serine" metaid="M_MNXM418" compartment="C_c" fbc:charge="0" fbc:chemicalFormula="C5H9NO4">
        <sbml:annotation xmlns:sbml="http://www.sbml.org/sbml/level3/version1/core">
          <rdf:RDF xmlns:rdf="http://www.w3.org/1999/02/22-rdf-syntax-ns#">
            <rdf:Description rdf:about="#M_MNXM418">
              <bqbiol:is xmlns:bqbiol="http://biomodels.net/biology-qualifiers/">
                <rdf:Bag>
                  <rdf:li rdf:resource="http://identifiers.org/InChI/InChI=1S/C5H9NO4/c1-3(7)10-2-4(6)5(8)9/h4H,2,6H2,1H3,(H,8,9)/t4-/m0/s1"/>
                  <rdf:li rdf:resource="http://identifiers.org/InChIKey/VZXPDPZARILFQX-BYPYZUCNSA-N"/>
                  <rdf:li rdf:resource="http://identifiers.org/Mass/147.1293"/>
                  <rdf:li rdf:resource="http://identifiers.org/SMILES/CC(=O)OC[C@H]([NH3+])C([O-])=O"/>
                  <rdf:li rdf:resource="http://identifiers.org/Source/chebi:58340"/>
                </rdf:Bag>
              </bqbiol:is>
            </rdf:Description>
          </rdf:RDF>
        </sbml:annotation>
      </species>
      <species boundaryCondition="false" constant="false" hasOnlySubstanceUnits="false" id="M_MNXM1351" name="1-(5-phospho-beta-D-ribosyl)-ATP" metaid="M_MNXM1351" compartment="C_c" fbc:charge="-6" fbc:chemicalFormula="C15H19N5O20P4">
        <sbml:annotation xmlns:sbml="http://www.sbml.org/sbml/level3/version1/core">
          <rdf:RDF xmlns:rdf="http://www.w3.org/1999/02/22-rdf-syntax-ns#">
            <rdf:Description rdf:about="#M_MNXM1351">
              <bqbiol:is xmlns:bqbiol="http://biomodels.net/biology-qualifiers/">
                <rdf:Bag>
                  <rdf:li rdf:resource="http://identifiers.org/InChI/InChI=1S/C15H25N5O20P4/c16-12-7-13(18-4-19(12)14-10(23)8(21)5(37-14)1-35-41(25,26)27)20(3-17-7)15-11(24)9(22)6(38-15)2-36-43(31,32)40-44(33,34)39-42(28,29)30/h3-6,8-11,14-16,21-24H,1-2H2,(H,31,32)(H,33,34)(H2,25,26,27)(H2,28,29,30)/p-6/t5-,6-,8-,9-,10-,11-,14-,15-/m1/s1"/>
                  <rdf:li rdf:resource="http://identifiers.org/InChIKey/RKNHJBVBFHDXGR-KEOHHSTQSA-H"/>
                  <rdf:li rdf:resource="http://identifiers.org/Mass/713.2312"/>
                  <rdf:li rdf:resource="http://identifiers.org/SMILES/O[C@H]1[C@@H](O)[C@@H](O[C@@H]1COP([O-])(=O)OP([O-])(=O)OP([O-])([O-])=O)n1cnc2c1ncn([C@@H]1O[C@H](COP([O-])([O-])=O)[C@@H](O)[C@H]1O)c2=N"/>
                  <rdf:li rdf:resource="http://identifiers.org/Source/chebi:73183"/>
                </rdf:Bag>
              </bqbiol:is>
            </rdf:Description>
          </rdf:RDF>
        </sbml:annotation>
      </species>
      <species boundaryCondition="false" constant="false" hasOnlySubstanceUnits="false" id="M_MNXM1397" name="1-(5-phospho-beta-D-ribosyl)-5-[(5-phospho-beta-D-ribosylamino)methylideneamino]imidazole-4-carboxamide" metaid="M_MNXM1397" compartment="C_c" fbc:charge="-4" fbc:chemicalFormula="C15H21N5O15P2">
        <sbml:annotation xmlns:sbml="http://www.sbml.org/sbml/level3/version1/core">
          <rdf:RDF xmlns:rdf="http://www.w3.org/1999/02/22-rdf-syntax-ns#">
            <rdf:Description rdf:about="#M_MNXM1397">
              <bqbiol:is xmlns:bqbiol="http://biomodels.net/biology-qualifiers/">
                <rdf:Bag>
                  <rdf:li rdf:resource="http://identifiers.org/InChI/InChI=1S/C15H25N5O15P2/c16-12(25)7-13(17-3-18-14-10(23)8(21)5(34-14)1-32-36(26,27)28)20(4-19-7)15-11(24)9(22)6(35-15)2-33-37(29,30)31/h3-6,8-11,14-15,21-24H,1-2H2,(H2,16,25)(H,17,18)(H2,26,27,28)(H2,29,30,31)/p-4/t5-,6-,8-,9-,10-,11-,14-,15-/m1/s1"/>
                  <rdf:li rdf:resource="http://identifiers.org/InChIKey/QOUSHGMTBIIAHR-KEOHHSTQSA-J"/>
                  <rdf:li rdf:resource="http://identifiers.org/Mass/573.3015"/>
                  <rdf:li rdf:resource="http://identifiers.org/SMILES/NC(=O)c1ncn([C@@H]2O[C@H](COP([O-])([O-])=O)[C@@H](O)[C@H]2O)c1NC=N[C@@H]1O[C@H](COP([O-])([O-])=O)[C@@H](O)[C@H]1O"/>
                  <rdf:li rdf:resource="http://identifiers.org/Source/chebi:58435"/>
                </rdf:Bag>
              </bqbiol:is>
            </rdf:Description>
          </rdf:RDF>
        </sbml:annotation>
      </species>
      <species boundaryCondition="false" constant="false" hasOnlySubstanceUnits="false" id="M_MNXM1515" name="1-(5-phospho-beta-D-ribosyl)-5'-AMP" metaid="M_MNXM1515" compartment="C_c" fbc:charge="-4" fbc:chemicalFormula="C15H19N5O14P2">
        <sbml:annotation xmlns:sbml="http://www.sbml.org/sbml/level3/version1/core">
          <rdf:RDF xmlns:rdf="http://www.w3.org/1999/02/22-rdf-syntax-ns#">
            <rdf:Description rdf:about="#M_MNXM1515">
              <bqbiol:is xmlns:bqbiol="http://biomodels.net/biology-qualifiers/">
                <rdf:Bag>
                  <rdf:li rdf:resource="http://identifiers.org/InChI/InChI=1S/C15H23N5O14P2/c16-12-7-13(18-4-19(12)14-10(23)8(21)5(33-14)1-31-35(25,26)27)20(3-17-7)15-11(24)9(22)6(34-15)2-32-36(28,29)30/h3-6,8-11,14-16,21-24H,1-2H2,(H2,25,26,27)(H2,28,29,30)/p-4/t5-,6-,8-,9-,10-,11-,14-,15-/m1/s1"/>
                  <rdf:li rdf:resource="http://identifiers.org/InChIKey/RTQMRTSPTLIIHM-KEOHHSTQSA-J"/>
                  <rdf:li rdf:resource="http://identifiers.org/Mass/555.2862"/>
                  <rdf:li rdf:resource="http://identifiers.org/SMILES/O[C@H]1[C@@H](O)[C@@H](O[C@@H]1COP([O-])([O-])=O)n1cnc2c1ncn([C@@H]1O[C@H](COP([O-])([O-])=O)[C@@H](O)[C@H]1O)c2=N"/>
                  <rdf:li rdf:resource="http://identifiers.org/Source/chebi:59457"/>
                </rdf:Bag>
              </bqbiol:is>
            </rdf:Description>
          </rdf:RDF>
        </sbml:annotation>
      </species>
      <species boundaryCondition="false" constant="false" hasOnlySubstanceUnits="false" id="M_MNXM1408" name="5-[(5-phospho-1-deoxy-D-ribulos-1-ylimino)methylamino]-1-(5-phospho-beta-D-ribosyl)imidazole-4-carboxamide" metaid="M_MNXM1408" compartment="C_c" fbc:charge="-4" fbc:chemicalFormula="C15H21N5O15P2">
        <sbml:annotation xmlns:sbml="http://www.sbml.org/sbml/level3/version1/core">
          <rdf:RDF xmlns:rdf="http://www.w3.org/1999/02/22-rdf-syntax-ns#">
            <rdf:Description rdf:about="#M_MNXM1408">
              <bqbiol:is xmlns:bqbiol="http://biomodels.net/biology-qualifiers/">
                <rdf:Bag>
                  <rdf:li rdf:resource="http://identifiers.org/InChI/InChI=1S/C15H25N5O15P2/c16-13(26)9-14(18-4-17-1-6(21)10(23)7(22)2-33-36(27,28)29)20(5-19-9)15-12(25)11(24)8(35-15)3-34-37(30,31)32/h4-5,7-8,10-12,15,22-25H,1-3H2,(H2,16,26)(H,17,18)(H2,27,28,29)(H2,30,31,32)/p-4/t7-,8-,10+,11-,12-,15-/m1/s1"/>
                  <rdf:li rdf:resource="http://identifiers.org/InChIKey/BLKFNHOCHNCLII-GHVQHMAVSA-J"/>
                  <rdf:li rdf:resource="http://identifiers.org/Mass/573.3015"/>
                  <rdf:li rdf:resource="http://identifiers.org/SMILES/NC(=O)c1ncn([C@@H]2O[C@H](COP([O-])([O-])=O)[C@@H](O)[C@H]2O)c1NC=NCC(=O)[C@H](O)[C@H](O)COP([O-])([O-])=O"/>
                  <rdf:li rdf:resource="http://identifiers.org/Source/chebi:58525"/>
                </rdf:Bag>
              </bqbiol:is>
            </rdf:Description>
          </rdf:RDF>
        </sbml:annotation>
      </species>
      <species boundaryCondition="false" constant="false" hasOnlySubstanceUnits="false" id="M_MNXM1422" name="D-erythro-1-(imidazol-4-yl)glycerol 3-phosphate" metaid="M_MNXM1422" compartment="C_c" fbc:charge="-2" fbc:chemicalFormula="C6H9N2O6P">
        <sbml:annotation xmlns:sbml="http://www.sbml.org/sbml/level3/version1/core">
          <rdf:RDF xmlns:rdf="http://www.w3.org/1999/02/22-rdf-syntax-ns#">
            <rdf:Description rdf:about="#M_MNXM1422">
              <bqbiol:is xmlns:bqbiol="http://biomodels.net/biology-qualifiers/">
                <rdf:Bag>
                  <rdf:li rdf:resource="http://identifiers.org/InChI/InChI=1S/C6H11N2O6P/c9-5(2-14-15(11,12)13)6(10)4-1-7-3-8-4/h1,3,5-6,9-10H,2H2,(H,7,8)(H2,11,12,13)/p-2/t5-,6+/m1/s1"/>
                  <rdf:li rdf:resource="http://identifiers.org/InChIKey/HFYBTHCYPKEDQQ-RITPCOANSA-L"/>
                  <rdf:li rdf:resource="http://identifiers.org/Mass/236.1203"/>
                  <rdf:li rdf:resource="http://identifiers.org/SMILES/O[C@H](COP([O-])([O-])=O)[C@@H](O)c1c[nH]cn1"/>
                  <rdf:li rdf:resource="http://identifiers.org/Source/chebi:58278"/>
                </rdf:Bag>
              </bqbiol:is>
            </rdf:Description>
          </rdf:RDF>
        </sbml:annotation>
      </species>
      <species boundaryCondition="false" constant="false" hasOnlySubstanceUnits="false" id="M_MNXM365" name="5-amino-1-(5-phospho-D-ribosyl)imidazole-4-carboxamide" metaid="M_MNXM365" compartment="C_c" fbc:charge="-2" fbc:chemicalFormula="C9H13N4O8P">
        <sbml:annotation xmlns:sbml="http://www.sbml.org/sbml/level3/version1/core">
          <rdf:RDF xmlns:rdf="http://www.w3.org/1999/02/22-rdf-syntax-ns#">
            <rdf:Description rdf:about="#M_MNXM365">
              <bqbiol:is xmlns:bqbiol="http://biomodels.net/biology-qualifiers/">
                <rdf:Bag>
                  <rdf:li rdf:resource="http://identifiers.org/InChI/InChI=1S/C9H15N4O8P/c10-7-4(8(11)16)12-2-13(7)9-6(15)5(14)3(21-9)1-20-22(17,18)19/h2-3,5-6,9,14-15H,1,10H2,(H2,11,16)(H2,17,18,19)/p-2/t3-,5-,6-,9-/m1/s1"/>
                  <rdf:li rdf:resource="http://identifiers.org/InChIKey/NOTGFIUVDGNKRI-UUOKFMHZSA-L"/>
                  <rdf:li rdf:resource="http://identifiers.org/Mass/336.1964"/>
                  <rdf:li rdf:resource="http://identifiers.org/SMILES/[H][C@]1(COP([O-])([O-])=O)O[C@]([H])([C@H](O)[C@@H]1O)n1cnc(C(N)=O)c1N"/>
                  <rdf:li rdf:resource="http://identifiers.org/Source/chebi:58475"/>
                </rdf:Bag>
              </bqbiol:is>
            </rdf:Description>
          </rdf:RDF>
        </sbml:annotation>
      </species>
      <species boundaryCondition="false" constant="false" hasOnlySubstanceUnits="false" id="M_MNXM1456" name="3-(imidazol-4-yl)-2-oxopropyl phosphate" metaid="M_MNXM1456" compartment="C_c" fbc:charge="-2" fbc:chemicalFormula="C6H7N2O5P">
        <sbml:annotation xmlns:sbml="http://www.sbml.org/sbml/level3/version1/core">
          <rdf:RDF xmlns:rdf="http://www.w3.org/1999/02/22-rdf-syntax-ns#">
            <rdf:Description rdf:about="#M_MNXM1456">
              <bqbiol:is xmlns:bqbiol="http://biomodels.net/biology-qualifiers/">
                <rdf:Bag>
                  <rdf:li rdf:resource="http://identifiers.org/InChI/InChI=1S/C6H9N2O5P/c9-6(3-13-14(10,11)12)1-5-2-7-4-8-5/h2,4H,1,3H2,(H,7,8)(H2,10,11,12)/p-2"/>
                  <rdf:li rdf:resource="http://identifiers.org/InChIKey/YCFFMSOLUMRAMD-UHFFFAOYSA-L"/>
                  <rdf:li rdf:resource="http://identifiers.org/Mass/218.105"/>
                  <rdf:li rdf:resource="http://identifiers.org/SMILES/[O-]P([O-])(=O)OCC(=O)Cc1c[nH]cn1"/>
                  <rdf:li rdf:resource="http://identifiers.org/Source/chebi:57766"/>
                </rdf:Bag>
              </bqbiol:is>
            </rdf:Description>
          </rdf:RDF>
        </sbml:annotation>
      </species>
      <species boundaryCondition="false" constant="false" hasOnlySubstanceUnits="false" id="M_MNXM1482" name="L-histidinol phosphate" metaid="M_MNXM1482" compartment="C_c" fbc:charge="-1" fbc:chemicalFormula="C6H11N3O4P">
        <sbml:annotation xmlns:sbml="http://www.sbml.org/sbml/level3/version1/core">
          <rdf:RDF xmlns:rdf="http://www.w3.org/1999/02/22-rdf-syntax-ns#">
            <rdf:Description rdf:about="#M_MNXM1482">
              <bqbiol:is xmlns:bqbiol="http://biomodels.net/biology-qualifiers/">
                <rdf:Bag>
                  <rdf:li rdf:resource="http://identifiers.org/InChI/InChI=1S/C6H12N3O4P/c7-5(3-13-14(10,11)12)1-6-2-8-4-9-6/h2,4-5H,1,3,7H2,(H,8,9)(H2,10,11,12)/p-1/t5-/m0/s1"/>
                  <rdf:li rdf:resource="http://identifiers.org/InChIKey/CWNDERHTHMWBSI-YFKPBYRVSA-M"/>
                  <rdf:li rdf:resource="http://identifiers.org/Mass/220.1436"/>
                  <rdf:li rdf:resource="http://identifiers.org/SMILES/[NH3+][C@H](COP([O-])([O-])=O)Cc1c[nH]cn1"/>
                  <rdf:li rdf:resource="http://identifiers.org/Source/chebi:57980"/>
                </rdf:Bag>
              </bqbiol:is>
            </rdf:Description>
          </rdf:RDF>
        </sbml:annotation>
      </species>
      <species boundaryCondition="false" constant="false" hasOnlySubstanceUnits="false" id="M_MNXM1281" name="L-histidinol" metaid="M_MNXM1281" compartment="C_c" fbc:charge="1" fbc:chemicalFormula="C6H12N3O">
        <sbml:annotation xmlns:sbml="http://www.sbml.org/sbml/level3/version1/core">
          <rdf:RDF xmlns:rdf="http://www.w3.org/1999/02/22-rdf-syntax-ns#">
            <rdf:Description rdf:about="#M_MNXM1281">
              <bqbiol:is xmlns:bqbiol="http://biomodels.net/biology-qualifiers/">
                <rdf:Bag>
                  <rdf:li rdf:resource="http://identifiers.org/InChI/InChI=1S/C6H11N3O/c7-5(3-10)1-6-2-8-4-9-6/h2,4-5,10H,1,3,7H2,(H,8,9)/p+1/t5-/m0/s1"/>
                  <rdf:li rdf:resource="http://identifiers.org/InChIKey/ZQISRDCJNBUVMM-YFKPBYRVSA-O"/>
                  <rdf:li rdf:resource="http://identifiers.org/Mass/142.1784"/>
                  <rdf:li rdf:resource="http://identifiers.org/SMILES/[NH3+][C@H](CO)Cc1c[nH]cn1"/>
                  <rdf:li rdf:resource="http://identifiers.org/Source/chebi:57699"/>
                </rdf:Bag>
              </bqbiol:is>
            </rdf:Description>
          </rdf:RDF>
        </sbml:annotation>
      </species>
      <species boundaryCondition="false" constant="false" hasOnlySubstanceUnits="false" id="M_MNXM4010" name="L-histidinal" metaid="M_MNXM4010" compartment="C_c" fbc:charge="1" fbc:chemicalFormula="C6H10N3O">
        <sbml:annotation xmlns:sbml="http://www.sbml.org/sbml/level3/version1/core">
          <rdf:RDF xmlns:rdf="http://www.w3.org/1999/02/22-rdf-syntax-ns#">
            <rdf:Description rdf:about="#M_MNXM4010">
              <bqbiol:is xmlns:bqbiol="http://biomodels.net/biology-qualifiers/">
                <rdf:Bag>
                  <rdf:li rdf:resource="http://identifiers.org/InChI/InChI=1S/C6H9N3O/c7-5(3-10)1-6-2-8-4-9-6/h2-5H,1,7H2,(H,8,9)/p+1/t5-/m0/s1"/>
                  <rdf:li rdf:resource="http://identifiers.org/InChIKey/VYOIELONWKIZJS-YFKPBYRVSA-O"/>
                  <rdf:li rdf:resource="http://identifiers.org/Mass/140.1626"/>
                  <rdf:li rdf:resource="http://identifiers.org/SMILES/[H]C(=O)[C@@H]([NH3+])Cc1c[nH]cn1"/>
                  <rdf:li rdf:resource="http://identifiers.org/Source/chebi:64802"/>
                </rdf:Bag>
              </bqbiol:is>
            </rdf:Description>
          </rdf:RDF>
        </sbml:annotation>
      </species>
      <species boundaryCondition="false" constant="false" hasOnlySubstanceUnits="false" id="M_MNXM134" name="L-histidine" metaid="M_MNXM134" compartment="C_c" fbc:charge="0" fbc:chemicalFormula="C6H9N3O2">
        <sbml:annotation xmlns:sbml="http://www.sbml.org/sbml/level3/version1/core">
          <rdf:RDF xmlns:rdf="http://www.w3.org/1999/02/22-rdf-syntax-ns#">
            <rdf:Description rdf:about="#M_MNXM134">
              <bqbiol:is xmlns:bqbiol="http://biomodels.net/biology-qualifiers/">
                <rdf:Bag>
                  <rdf:li rdf:resource="http://identifiers.org/InChI/InChI=1S/C6H9N3O2/c7-5(6(10)11)1-4-2-8-3-9-4/h2-3,5H,1,7H2,(H,8,9)(H,10,11)/t5-/m0/s1"/>
                  <rdf:li rdf:resource="http://identifiers.org/InChIKey/HNDVDQJCIGZPNO-YFKPBYRVSA-N"/>
                  <rdf:li rdf:resource="http://identifiers.org/Mass/155.1546"/>
                  <rdf:li rdf:resource="http://identifiers.org/SMILES/[NH3+][C@@H](Cc1c[nH]cn1)C([O-])=O"/>
                  <rdf:li rdf:resource="http://identifiers.org/Source/chebi:57595"/>
                </rdf:Bag>
              </bqbiol:is>
            </rdf:Description>
          </rdf:RDF>
        </sbml:annotation>
      </species>
      <species boundaryCondition="false" constant="false" hasOnlySubstanceUnits="false" id="M_MNXM1454" name="2-aminobut-2-enoate" metaid="M_MNXM1454" compartment="C_c" fbc:charge="0" fbc:chemicalFormula="C4H7NO2">
        <sbml:annotation xmlns:sbml="http://www.sbml.org/sbml/level3/version1/core">
          <rdf:RDF xmlns:rdf="http://www.w3.org/1999/02/22-rdf-syntax-ns#">
            <rdf:Description rdf:about="#M_MNXM1454">
              <bqbiol:is xmlns:bqbiol="http://biomodels.net/biology-qualifiers/">
                <rdf:Bag>
                  <rdf:li rdf:resource="http://identifiers.org/InChI/InChI=1S/C4H7NO2/c1-2-3(5)4(6)7/h2H,5H2,1H3,(H,6,7)/b3-2-"/>
                  <rdf:li rdf:resource="http://identifiers.org/InChIKey/PAWSVPVNIXFKOS-IHWYPQMZSA-N"/>
                  <rdf:li rdf:resource="http://identifiers.org/Mass/101.1039"/>
                  <rdf:li rdf:resource="http://identifiers.org/SMILES/[H]C(C)=C([NH3+])C([O-])=O"/>
                  <rdf:li rdf:resource="http://identifiers.org/Source/chebi:48306"/>
                </rdf:Bag>
              </bqbiol:is>
            </rdf:Description>
          </rdf:RDF>
        </sbml:annotation>
      </species>
      <species boundaryCondition="false" constant="false" hasOnlySubstanceUnits="false" id="M_MNXM145836" name="2-iminobutanoate" metaid="M_MNXM145836" compartment="C_c" fbc:charge="0" fbc:chemicalFormula="C4H7NO2">
        <sbml:annotation xmlns:sbml="http://www.sbml.org/sbml/level3/version1/core">
          <rdf:RDF xmlns:rdf="http://www.w3.org/1999/02/22-rdf-syntax-ns#">
            <rdf:Description rdf:about="#M_MNXM145836">
              <bqbiol:is xmlns:bqbiol="http://biomodels.net/biology-qualifiers/">
                <rdf:Bag>
                  <rdf:li rdf:resource="http://identifiers.org/InChI/InChI=1S/C4H7NO2/c1-2-3(5)4(6)7/h5H,2H2,1H3,(H,6,7)"/>
                  <rdf:li rdf:resource="http://identifiers.org/InChIKey/WRBRCYPPGUCRHW-UHFFFAOYSA-N"/>
                  <rdf:li rdf:resource="http://identifiers.org/Mass/101.1039"/>
                  <rdf:li rdf:resource="http://identifiers.org/SMILES/CCC(=[NH2+])C([O-])=O"/>
                  <rdf:li rdf:resource="http://identifiers.org/Source/chebi:76545"/>
                </rdf:Bag>
              </bqbiol:is>
            </rdf:Description>
          </rdf:RDF>
        </sbml:annotation>
      </species>
      <species boundaryCondition="false" constant="false" hasOnlySubstanceUnits="false" id="M_MNXM159" name="2-oxobutanoate" metaid="M_MNXM159" compartment="C_c" fbc:charge="-1" fbc:chemicalFormula="C4H5O3">
        <sbml:annotation xmlns:sbml="http://www.sbml.org/sbml/level3/version1/core">
          <rdf:RDF xmlns:rdf="http://www.w3.org/1999/02/22-rdf-syntax-ns#">
            <rdf:Description rdf:about="#M_MNXM159">
              <bqbiol:is xmlns:bqbiol="http://biomodels.net/biology-qualifiers/">
                <rdf:Bag>
                  <rdf:li rdf:resource="http://identifiers.org/InChI/InChI=1S/C4H6O3/c1-2-3(5)4(6)7/h2H2,1H3,(H,6,7)/p-1"/>
                  <rdf:li rdf:resource="http://identifiers.org/InChIKey/TYEYBOSBBBHJIV-UHFFFAOYSA-M"/>
                  <rdf:li rdf:resource="http://identifiers.org/Mass/101.0812"/>
                  <rdf:li rdf:resource="http://identifiers.org/SMILES/CCC(=O)C([O-])=O"/>
                  <rdf:li rdf:resource="http://identifiers.org/Source/chebi:16763"/>
                </rdf:Bag>
              </bqbiol:is>
            </rdf:Description>
          </rdf:RDF>
        </sbml:annotation>
      </species>
      <species boundaryCondition="false" constant="false" hasOnlySubstanceUnits="false" id="M_MNXM114220" name="(S)-2-hydroxy-2-ethyl-3-oxobutanoate" metaid="M_MNXM114220" compartment="C_c" fbc:charge="-1" fbc:chemicalFormula="C6H9O4">
        <sbml:annotation xmlns:sbml="http://www.sbml.org/sbml/level3/version1/core">
          <rdf:RDF xmlns:rdf="http://www.w3.org/1999/02/22-rdf-syntax-ns#">
            <rdf:Description rdf:about="#M_MNXM114220">
              <bqbiol:is xmlns:bqbiol="http://biomodels.net/biology-qualifiers/">
                <rdf:Bag>
                  <rdf:li rdf:resource="http://identifiers.org/InChI/InChI=1S/C6H10O4/c1-3-6(10,4(2)7)5(8)9/h10H,3H2,1-2H3,(H,8,9)/p-1/t6-/m0/s1"/>
                  <rdf:li rdf:resource="http://identifiers.org/InChIKey/VUQLHQFKACOHNZ-LURJTMIESA-M"/>
                  <rdf:li rdf:resource="http://identifiers.org/Mass/145.1338"/>
                  <rdf:li rdf:resource="http://identifiers.org/SMILES/CC[C@](O)(C(C)=O)C([O-])=O"/>
                  <rdf:li rdf:resource="http://identifiers.org/Source/chebi:49256"/>
                </rdf:Bag>
              </bqbiol:is>
            </rdf:Description>
          </rdf:RDF>
        </sbml:annotation>
      </species>
      <species boundaryCondition="false" constant="false" hasOnlySubstanceUnits="false" id="M_MNXM1202" name="(2R,3R)-2,3-dihydroxy-3-methylpentanoate" metaid="M_MNXM1202" compartment="C_c" fbc:charge="-1" fbc:chemicalFormula="C6H11O4">
        <sbml:annotation xmlns:sbml="http://www.sbml.org/sbml/level3/version1/core">
          <rdf:RDF xmlns:rdf="http://www.w3.org/1999/02/22-rdf-syntax-ns#">
            <rdf:Description rdf:about="#M_MNXM1202">
              <bqbiol:is xmlns:bqbiol="http://biomodels.net/biology-qualifiers/">
                <rdf:Bag>
                  <rdf:li rdf:resource="http://identifiers.org/InChI/InChI=1S/C6H12O4/c1-3-6(2,10)4(7)5(8)9/h4,7,10H,3H2,1-2H3,(H,8,9)/p-1/t4-,6+/m0/s1"/>
                  <rdf:li rdf:resource="http://identifiers.org/InChIKey/PDGXJDXVGMHUIR-UJURSFKZSA-M"/>
                  <rdf:li rdf:resource="http://identifiers.org/Mass/147.1497"/>
                  <rdf:li rdf:resource="http://identifiers.org/SMILES/CC[C@@](C)(O)[C@@H](O)C([O-])=O"/>
                  <rdf:li rdf:resource="http://identifiers.org/Source/chebi:49258"/>
                </rdf:Bag>
              </bqbiol:is>
            </rdf:Description>
          </rdf:RDF>
        </sbml:annotation>
      </species>
      <species boundaryCondition="false" constant="false" hasOnlySubstanceUnits="false" id="M_MNXM439" name="(S)-3-methyl-2-oxopentanoate" metaid="M_MNXM439" compartment="C_c" fbc:charge="-1" fbc:chemicalFormula="C6H9O3">
        <sbml:annotation xmlns:sbml="http://www.sbml.org/sbml/level3/version1/core">
          <rdf:RDF xmlns:rdf="http://www.w3.org/1999/02/22-rdf-syntax-ns#">
            <rdf:Description rdf:about="#M_MNXM439">
              <bqbiol:is xmlns:bqbiol="http://biomodels.net/biology-qualifiers/">
                <rdf:Bag>
                  <rdf:li rdf:resource="http://identifiers.org/InChI/InChI=1S/C6H10O3/c1-3-4(2)5(7)6(8)9/h4H,3H2,1-2H3,(H,8,9)/p-1/t4-/m0/s1"/>
                  <rdf:li rdf:resource="http://identifiers.org/InChIKey/JVQYSWDUAOAHFM-BYPYZUCNSA-M"/>
                  <rdf:li rdf:resource="http://identifiers.org/Mass/129.1344"/>
                  <rdf:li rdf:resource="http://identifiers.org/SMILES/CC[C@H](C)C(=O)C([O-])=O"/>
                  <rdf:li rdf:resource="http://identifiers.org/Source/chebi:35146"/>
                </rdf:Bag>
              </bqbiol:is>
            </rdf:Description>
          </rdf:RDF>
        </sbml:annotation>
      </species>
      <species boundaryCondition="false" constant="false" hasOnlySubstanceUnits="false" id="M_MNXM231" name="L-isoleucine" metaid="M_MNXM231" compartment="C_c" fbc:charge="0" fbc:chemicalFormula="C6H13NO2">
        <sbml:annotation xmlns:sbml="http://www.sbml.org/sbml/level3/version1/core">
          <rdf:RDF xmlns:rdf="http://www.w3.org/1999/02/22-rdf-syntax-ns#">
            <rdf:Description rdf:about="#M_MNXM231">
              <bqbiol:is xmlns:bqbiol="http://biomodels.net/biology-qualifiers/">
                <rdf:Bag>
                  <rdf:li rdf:resource="http://identifiers.org/InChI/InChI=1S/C6H13NO2/c1-3-4(2)5(7)6(8)9/h4-5H,3,7H2,1-2H3,(H,8,9)/t4-,5-/m0/s1"/>
                  <rdf:li rdf:resource="http://identifiers.org/InChIKey/AGPKZVBTJJNPAG-WHFBIAKZSA-N"/>
                  <rdf:li rdf:resource="http://identifiers.org/Mass/131.1729"/>
                  <rdf:li rdf:resource="http://identifiers.org/SMILES/CC[C@H](C)[C@H]([NH3+])C([O-])=O"/>
                  <rdf:li rdf:resource="http://identifiers.org/Source/chebi:58045"/>
                </rdf:Bag>
              </bqbiol:is>
            </rdf:Description>
          </rdf:RDF>
        </sbml:annotation>
      </species>
      <species boundaryCondition="false" constant="false" hasOnlySubstanceUnits="false" id="M_MNXM79" name="tetrahydrofolate" metaid="M_MNXM79" compartment="C_c" fbc:charge="-2" fbc:chemicalFormula="C19H21N7O6">
        <sbml:annotation xmlns:sbml="http://www.sbml.org/sbml/level3/version1/core">
          <rdf:RDF xmlns:rdf="http://www.w3.org/1999/02/22-rdf-syntax-ns#">
            <rdf:Description rdf:about="#M_MNXM79">
              <bqbiol:is xmlns:bqbiol="http://biomodels.net/biology-qualifiers/">
                <rdf:Bag>
                  <rdf:li rdf:resource="http://identifiers.org/InChI/InChI=1S/C19H23N7O6/c20-19-25-15-14(17(30)26-19)23-11(8-22-15)7-21-10-3-1-9(2-4-10)16(29)24-12(18(31)32)5-6-13(27)28/h1-4,11-12,21,23H,5-8H2,(H,24,29)(H,27,28)(H,31,32)(H4,20,22,25,26,30)/p-2/t11-,12-/m0/s1"/>
                  <rdf:li rdf:resource="http://identifiers.org/InChIKey/MSTNYGQPCMXVAQ-RYUDHWBXSA-L"/>
                  <rdf:li rdf:resource="http://identifiers.org/Mass/443.4144"/>
                  <rdf:li rdf:resource="http://identifiers.org/SMILES/Nc1nc(=O)c2N[C@@H](CNc3ccc(cc3)C(=O)N[C@@H](CCC([O-])=O)C([O-])=O)CNc2[nH]1"/>
                  <rdf:li rdf:resource="http://identifiers.org/Source/chebi:57453"/>
                </rdf:Bag>
              </bqbiol:is>
            </rdf:Description>
          </rdf:RDF>
        </sbml:annotation>
      </species>
      <species boundaryCondition="false" constant="false" hasOnlySubstanceUnits="false" id="M_MNXM29" name="glycine" metaid="M_MNXM29" compartment="C_c" fbc:charge="0" fbc:chemicalFormula="C2H5NO2">
        <sbml:annotation xmlns:sbml="http://www.sbml.org/sbml/level3/version1/core">
          <rdf:RDF xmlns:rdf="http://www.w3.org/1999/02/22-rdf-syntax-ns#">
            <rdf:Description rdf:about="#M_MNXM29">
              <bqbiol:is xmlns:bqbiol="http://biomodels.net/biology-qualifiers/">
                <rdf:Bag>
                  <rdf:li rdf:resource="http://identifiers.org/InChI/InChI=1S/C2H5NO2/c3-1-2(4)5/h1,3H2,(H,4,5)"/>
                  <rdf:li rdf:resource="http://identifiers.org/InChIKey/DHMQDGOQFOQNFH-UHFFFAOYSA-N"/>
                  <rdf:li rdf:resource="http://identifiers.org/Mass/75.0666"/>
                  <rdf:li rdf:resource="http://identifiers.org/SMILES/[NH3+]CC([O-])=O"/>
                  <rdf:li rdf:resource="http://identifiers.org/Source/chebi:57305"/>
                </rdf:Bag>
              </bqbiol:is>
            </rdf:Description>
          </rdf:RDF>
        </sbml:annotation>
      </species>
      <species boundaryCondition="false" constant="false" hasOnlySubstanceUnits="false" id="M_MNXM183" name="(6R)-5,10-methylenetetrahydrofolate" metaid="M_MNXM183" compartment="C_c" fbc:charge="-2" fbc:chemicalFormula="C20H21N7O6">
        <sbml:annotation xmlns:sbml="http://www.sbml.org/sbml/level3/version1/core">
          <rdf:RDF xmlns:rdf="http://www.w3.org/1999/02/22-rdf-syntax-ns#">
            <rdf:Description rdf:about="#M_MNXM183">
              <bqbiol:is xmlns:bqbiol="http://biomodels.net/biology-qualifiers/">
                <rdf:Bag>
                  <rdf:li rdf:resource="http://identifiers.org/InChI/InChI=1S/C20H23N7O6/c21-20-24-16-15(18(31)25-20)27-9-26(8-12(27)7-22-16)11-3-1-10(2-4-11)17(30)23-13(19(32)33)5-6-14(28)29/h1-4,12-13H,5-9H2,(H,23,30)(H,28,29)(H,32,33)(H4,21,22,24,25,31)/p-2/t12-,13+/m1/s1"/>
                  <rdf:li rdf:resource="http://identifiers.org/InChIKey/QYNUQALWYRSVHF-OLZOCXBDSA-L"/>
                  <rdf:li rdf:resource="http://identifiers.org/Mass/455.4251"/>
                  <rdf:li rdf:resource="http://identifiers.org/SMILES/[H][C@@]12CN(CN1c1c(NC2)[nH]c(N)nc1=O)c1ccc(cc1)C(=O)N[C@@H](CCC([O-])=O)C([O-])=O"/>
                  <rdf:li rdf:resource="http://identifiers.org/Source/chebi:15636"/>
                </rdf:Bag>
              </bqbiol:is>
            </rdf:Description>
          </rdf:RDF>
        </sbml:annotation>
      </species>
      <species boundaryCondition="false" constant="false" hasOnlySubstanceUnits="false" id="M_MNXM153" name="3-(4-hydroxyphenyl)pyruvate" metaid="M_MNXM153" compartment="C_c" fbc:charge="-1" fbc:chemicalFormula="C9H7O4">
        <sbml:annotation xmlns:sbml="http://www.sbml.org/sbml/level3/version1/core">
          <rdf:RDF xmlns:rdf="http://www.w3.org/1999/02/22-rdf-syntax-ns#">
            <rdf:Description rdf:about="#M_MNXM153">
              <bqbiol:is xmlns:bqbiol="http://biomodels.net/biology-qualifiers/">
                <rdf:Bag>
                  <rdf:li rdf:resource="http://identifiers.org/InChI/InChI=1S/C9H8O4/c10-7-3-1-6(2-4-7)5-8(11)9(12)13/h1-4,10H,5H2,(H,12,13)/p-1"/>
                  <rdf:li rdf:resource="http://identifiers.org/InChIKey/KKADPXVIOXHVKN-UHFFFAOYSA-M"/>
                  <rdf:li rdf:resource="http://identifiers.org/Mass/179.15"/>
                  <rdf:li rdf:resource="http://identifiers.org/SMILES/Oc1ccc(CC(=O)C([O-])=O)cc1"/>
                  <rdf:li rdf:resource="http://identifiers.org/Source/chebi:36242"/>
                </rdf:Bag>
              </bqbiol:is>
            </rdf:Description>
          </rdf:RDF>
        </sbml:annotation>
      </species>
      <species boundaryCondition="false" constant="false" hasOnlySubstanceUnits="false" id="M_MNXM76" name="L-tyrosine" metaid="M_MNXM76" compartment="C_c" fbc:charge="0" fbc:chemicalFormula="C9H11NO3">
        <sbml:annotation xmlns:sbml="http://www.sbml.org/sbml/level3/version1/core">
          <rdf:RDF xmlns:rdf="http://www.w3.org/1999/02/22-rdf-syntax-ns#">
            <rdf:Description rdf:about="#M_MNXM76">
              <bqbiol:is xmlns:bqbiol="http://biomodels.net/biology-qualifiers/">
                <rdf:Bag>
                  <rdf:li rdf:resource="http://identifiers.org/InChI/InChI=1S/C9H11NO3/c10-8(9(12)13)5-6-1-3-7(11)4-2-6/h1-4,8,11H,5,10H2,(H,12,13)/t8-/m0/s1"/>
                  <rdf:li rdf:resource="http://identifiers.org/InChIKey/OUYCCCASQSFEME-QMMMGPOBSA-N"/>
                  <rdf:li rdf:resource="http://identifiers.org/Mass/181.1885"/>
                  <rdf:li rdf:resource="http://identifiers.org/SMILES/[NH3+][C@@H](Cc1ccc(O)cc1)C([O-])=O"/>
                  <rdf:li rdf:resource="http://identifiers.org/Source/chebi:58315"/>
                </rdf:Bag>
              </bqbiol:is>
            </rdf:Description>
          </rdf:RDF>
        </sbml:annotation>
      </species>
      <species boundaryCondition="false" constant="false" hasOnlySubstanceUnits="false" id="M_MNXM503" name="prephenate" metaid="M_MNXM503" compartment="C_c" fbc:charge="-2" fbc:chemicalFormula="C10H8O6">
        <sbml:annotation xmlns:sbml="http://www.sbml.org/sbml/level3/version1/core">
          <rdf:RDF xmlns:rdf="http://www.w3.org/1999/02/22-rdf-syntax-ns#">
            <rdf:Description rdf:about="#M_MNXM503">
              <bqbiol:is xmlns:bqbiol="http://biomodels.net/biology-qualifiers/">
                <rdf:Bag>
                  <rdf:li rdf:resource="http://identifiers.org/InChI/InChI=1S/C10H10O6/c11-6-1-3-10(4-2-6,9(15)16)5-7(12)8(13)14/h1-4,6,11H,5H2,(H,13,14)(H,15,16)/p-2/t6-,10+"/>
                  <rdf:li rdf:resource="http://identifiers.org/InChIKey/FPWMCUPFBRFMLH-XGAOUMNUSA-L"/>
                  <rdf:li rdf:resource="http://identifiers.org/Mass/224.168"/>
                  <rdf:li rdf:resource="http://identifiers.org/SMILES/[H][C@]1(O)C=C[C@](CC(=O)C([O-])=O)(C=C1)C([O-])=O"/>
                  <rdf:li rdf:resource="http://identifiers.org/Source/chebi:29934"/>
                </rdf:Bag>
              </bqbiol:is>
            </rdf:Description>
          </rdf:RDF>
        </sbml:annotation>
      </species>
      <species boundaryCondition="false" constant="false" hasOnlySubstanceUnits="false" id="M_MNXM210" name="enol-phenylpyruvate" metaid="M_MNXM210" compartment="C_c" fbc:charge="-1" fbc:chemicalFormula="C9H7O3">
        <sbml:annotation xmlns:sbml="http://www.sbml.org/sbml/level3/version1/core">
          <rdf:RDF xmlns:rdf="http://www.w3.org/1999/02/22-rdf-syntax-ns#">
            <rdf:Description rdf:about="#M_MNXM210">
              <bqbiol:is xmlns:bqbiol="http://biomodels.net/biology-qualifiers/">
                <rdf:Bag>
                  <rdf:li rdf:resource="http://identifiers.org/InChI/InChI=1S/C9H8O3/c10-8(9(11)12)6-7-4-2-1-3-5-7/h1-5H,6H2,(H,11,12)/p-1"/>
                  <rdf:li rdf:resource="http://identifiers.org/InChIKey/BTNMPGBKDVTSJY-UHFFFAOYSA-M"/>
                  <rdf:li rdf:resource="http://identifiers.org/Mass/163.1506"/>
                  <rdf:li rdf:resource="http://identifiers.org/SMILES/[O-]C(=O)C(=O)Cc1ccccc1"/>
                  <rdf:li rdf:resource="http://identifiers.org/Source/chebi:16815"/>
                </rdf:Bag>
              </bqbiol:is>
            </rdf:Description>
          </rdf:RDF>
        </sbml:annotation>
      </species>
      <species boundaryCondition="false" constant="false" hasOnlySubstanceUnits="false" id="M_MNXM97" name="L-phenylalanine" metaid="M_MNXM97" compartment="C_c" fbc:charge="0" fbc:chemicalFormula="C9H11NO2">
        <sbml:annotation xmlns:sbml="http://www.sbml.org/sbml/level3/version1/core">
          <rdf:RDF xmlns:rdf="http://www.w3.org/1999/02/22-rdf-syntax-ns#">
            <rdf:Description rdf:about="#M_MNXM97">
              <bqbiol:is xmlns:bqbiol="http://biomodels.net/biology-qualifiers/">
                <rdf:Bag>
                  <rdf:li rdf:resource="http://identifiers.org/InChI/InChI=1S/C9H11NO2/c10-8(9(11)12)6-7-4-2-1-3-5-7/h1-5,8H,6,10H2,(H,11,12)/t8-/m0/s1"/>
                  <rdf:li rdf:resource="http://identifiers.org/InChIKey/COLNVLDHVKWLRT-QMMMGPOBSA-N"/>
                  <rdf:li rdf:resource="http://identifiers.org/Mass/165.1891"/>
                  <rdf:li rdf:resource="http://identifiers.org/SMILES/[NH3+][C@@H](Cc1ccccc1)C([O-])=O"/>
                  <rdf:li rdf:resource="http://identifiers.org/Source/chebi:58095"/>
                </rdf:Bag>
              </bqbiol:is>
            </rdf:Description>
          </rdf:RDF>
        </sbml:annotation>
      </species>
      <species boundaryCondition="false" constant="false" hasOnlySubstanceUnits="false" id="M_MNXM611" name="3-dehydroshikimate" metaid="M_MNXM611" compartment="C_c" fbc:charge="-1" fbc:chemicalFormula="C7H7O5">
        <sbml:annotation xmlns:sbml="http://www.sbml.org/sbml/level3/version1/core">
          <rdf:RDF xmlns:rdf="http://www.w3.org/1999/02/22-rdf-syntax-ns#">
            <rdf:Description rdf:about="#M_MNXM611">
              <bqbiol:is xmlns:bqbiol="http://biomodels.net/biology-qualifiers/">
                <rdf:Bag>
                  <rdf:li rdf:resource="http://identifiers.org/InChI/InChI=1S/C7H8O5/c8-4-1-3(7(11)12)2-5(9)6(4)10/h3,6,10H,1-2H2,(H,11,12)/p-1/t3?,6-"/>
                  <rdf:li rdf:resource="http://identifiers.org/InChIKey/VRUITRJTRVWMKN-YDTAJJPRSA-M"/>
                  <rdf:li rdf:resource="http://identifiers.org/Mass/171.128"/>
                  <rdf:li rdf:resource="http://identifiers.org/SMILES/O[C@H]1C(=O)CC(CC1=O)C([O-])=O"/>
                  <rdf:li rdf:resource="http://identifiers.org/Source/chebi:16630"/>
                </rdf:Bag>
              </bqbiol:is>
            </rdf:Description>
          </rdf:RDF>
        </sbml:annotation>
      </species>
      <species boundaryCondition="false" constant="false" hasOnlySubstanceUnits="false" id="M_MNXM478" name="3-dehydroquinate" metaid="M_MNXM478" compartment="C_c" fbc:charge="-1" fbc:chemicalFormula="C7H9O6">
        <sbml:annotation xmlns:sbml="http://www.sbml.org/sbml/level3/version1/core">
          <rdf:RDF xmlns:rdf="http://www.w3.org/1999/02/22-rdf-syntax-ns#">
            <rdf:Description rdf:about="#M_MNXM478">
              <bqbiol:is xmlns:bqbiol="http://biomodels.net/biology-qualifiers/">
                <rdf:Bag>
                  <rdf:li rdf:resource="http://identifiers.org/InChI/InChI=1S/C7H10O6/c8-3-1-7(13,6(11)12)2-4(9)5(3)10/h3,5,8,10,13H,1-2H2,(H,11,12)/p-1/t3-,5+,7-/m1/s1"/>
                  <rdf:li rdf:resource="http://identifiers.org/InChIKey/WVMWZWGZRAXUBK-SYTVJDICSA-M"/>
                  <rdf:li rdf:resource="http://identifiers.org/Mass/189.1433"/>
                  <rdf:li rdf:resource="http://identifiers.org/SMILES/O[C@@H]1C[C@@](O)(CC(=O)[C@H]1O)C([O-])=O"/>
                  <rdf:li rdf:resource="http://identifiers.org/Source/chebi:32364"/>
                </rdf:Bag>
              </bqbiol:is>
            </rdf:Description>
          </rdf:RDF>
        </sbml:annotation>
      </species>
      <species boundaryCondition="false" constant="false" hasOnlySubstanceUnits="false" id="M_MNXM602" name="shikimate" metaid="M_MNXM602" compartment="C_c" fbc:charge="-1" fbc:chemicalFormula="C7H9O5">
        <sbml:annotation xmlns:sbml="http://www.sbml.org/sbml/level3/version1/core">
          <rdf:RDF xmlns:rdf="http://www.w3.org/1999/02/22-rdf-syntax-ns#">
            <rdf:Description rdf:about="#M_MNXM602">
              <bqbiol:is xmlns:bqbiol="http://biomodels.net/biology-qualifiers/">
                <rdf:Bag>
                  <rdf:li rdf:resource="http://identifiers.org/InChI/InChI=1S/C7H10O5/c8-4-1-3(7(11)12)2-5(9)6(4)10/h1,4-6,8-10H,2H2,(H,11,12)/p-1/t4-,5-,6-/m1/s1"/>
                  <rdf:li rdf:resource="http://identifiers.org/InChIKey/JXOHGGNKMLTUBP-HSUXUTPPSA-M"/>
                  <rdf:li rdf:resource="http://identifiers.org/Mass/173.1439"/>
                  <rdf:li rdf:resource="http://identifiers.org/SMILES/O[C@@H]1CC(=C[C@@H](O)[C@H]1O)C([O-])=O"/>
                  <rdf:li rdf:resource="http://identifiers.org/Source/chebi:36208"/>
                </rdf:Bag>
              </bqbiol:is>
            </rdf:Description>
          </rdf:RDF>
        </sbml:annotation>
      </species>
      <species boundaryCondition="false" constant="false" hasOnlySubstanceUnits="false" id="M_MNXM1265" name="3-phosphoshikimate" metaid="M_MNXM1265" compartment="C_c" fbc:charge="-3" fbc:chemicalFormula="C7H8O8P">
        <sbml:annotation xmlns:sbml="http://www.sbml.org/sbml/level3/version1/core">
          <rdf:RDF xmlns:rdf="http://www.w3.org/1999/02/22-rdf-syntax-ns#">
            <rdf:Description rdf:about="#M_MNXM1265">
              <bqbiol:is xmlns:bqbiol="http://biomodels.net/biology-qualifiers/">
                <rdf:Bag>
                  <rdf:li rdf:resource="http://identifiers.org/InChI/InChI=1S/C7H11O8P/c8-4-1-3(7(10)11)2-5(6(4)9)15-16(12,13)14/h2,4-6,8-9H,1H2,(H,10,11)(H2,12,13,14)/p-3/t4-,5-,6+/m1/s1"/>
                  <rdf:li rdf:resource="http://identifiers.org/InChIKey/QYOJSKGCWNAKGW-PBXRRBTRSA-K"/>
                  <rdf:li rdf:resource="http://identifiers.org/Mass/251.109"/>
                  <rdf:li rdf:resource="http://identifiers.org/SMILES/O[C@@H]1CC(=C[C@@H](OP([O-])([O-])=O)[C@H]1O)C([O-])=O"/>
                  <rdf:li rdf:resource="http://identifiers.org/Source/chebi:145989"/>
                </rdf:Bag>
              </bqbiol:is>
            </rdf:Description>
          </rdf:RDF>
        </sbml:annotation>
      </species>
      <species boundaryCondition="false" constant="false" hasOnlySubstanceUnits="false" id="M_MNXM1365" name="5-O-(1-carboxyvinyl)-3-phosphoshikimate" metaid="M_MNXM1365" compartment="C_c" fbc:charge="-4" fbc:chemicalFormula="C10H9O10P">
        <sbml:annotation xmlns:sbml="http://www.sbml.org/sbml/level3/version1/core">
          <rdf:RDF xmlns:rdf="http://www.w3.org/1999/02/22-rdf-syntax-ns#">
            <rdf:Description rdf:about="#M_MNXM1365">
              <bqbiol:is xmlns:bqbiol="http://biomodels.net/biology-qualifiers/">
                <rdf:Bag>
                  <rdf:li rdf:resource="http://identifiers.org/InChI/InChI=1S/C10H13O10P/c1-4(9(12)13)19-6-2-5(10(14)15)3-7(8(6)11)20-21(16,17)18/h3,6-8,11H,1-2H2,(H,12,13)(H,14,15)(H2,16,17,18)/p-4/t6-,7-,8+/m1/s1"/>
                  <rdf:li rdf:resource="http://identifiers.org/InChIKey/QUTYKIXIUDQOLK-PRJMDXOYSA-J"/>
                  <rdf:li rdf:resource="http://identifiers.org/Mass/320.1484"/>
                  <rdf:li rdf:resource="http://identifiers.org/SMILES/O[C@H]1[C@@H](CC(=C[C@H]1OP([O-])([O-])=O)C([O-])=O)OC(=C)C([O-])=O"/>
                  <rdf:li rdf:resource="http://identifiers.org/Source/chebi:57701"/>
                </rdf:Bag>
              </bqbiol:is>
            </rdf:Description>
          </rdf:RDF>
        </sbml:annotation>
      </species>
      <species boundaryCondition="false" constant="false" hasOnlySubstanceUnits="false" id="M_MNXM1219" name="7-phospho-2-dehydro-3-deoxy-D-arabino-heptonate" metaid="M_MNXM1219" compartment="C_c" fbc:charge="-3" fbc:chemicalFormula="C7H10O10P">
        <sbml:annotation xmlns:sbml="http://www.sbml.org/sbml/level3/version1/core">
          <rdf:RDF xmlns:rdf="http://www.w3.org/1999/02/22-rdf-syntax-ns#">
            <rdf:Description rdf:about="#M_MNXM1219">
              <bqbiol:is xmlns:bqbiol="http://biomodels.net/biology-qualifiers/">
                <rdf:Bag>
                  <rdf:li rdf:resource="http://identifiers.org/InChI/InChI=1S/C7H13O10P/c8-3(1-4(9)7(12)13)6(11)5(10)2-17-18(14,15)16/h3,5-6,8,10-11H,1-2H2,(H,12,13)(H2,14,15,16)/p-3/t3-,5-,6+/m1/s1"/>
                  <rdf:li rdf:resource="http://identifiers.org/InChIKey/PJWIPEXIFFQAQZ-PUFIMZNGSA-K"/>
                  <rdf:li rdf:resource="http://identifiers.org/Mass/285.1237"/>
                  <rdf:li rdf:resource="http://identifiers.org/SMILES/O[C@H](COP([O-])([O-])=O)[C@@H](O)[C@H](O)CC(=O)C([O-])=O"/>
                  <rdf:li rdf:resource="http://identifiers.org/Source/chebi:58394"/>
                </rdf:Bag>
              </bqbiol:is>
            </rdf:Description>
          </rdf:RDF>
        </sbml:annotation>
      </species>
      <species boundaryCondition="false" constant="false" hasOnlySubstanceUnits="false" id="M_MNXM699" name="O-acetyl-L-homoserine" metaid="M_MNXM699" compartment="C_c" fbc:charge="0" fbc:chemicalFormula="C6H11NO4">
        <sbml:annotation xmlns:sbml="http://www.sbml.org/sbml/level3/version1/core">
          <rdf:RDF xmlns:rdf="http://www.w3.org/1999/02/22-rdf-syntax-ns#">
            <rdf:Description rdf:about="#M_MNXM699">
              <bqbiol:is xmlns:bqbiol="http://biomodels.net/biology-qualifiers/">
                <rdf:Bag>
                  <rdf:li rdf:resource="http://identifiers.org/InChI/InChI=1S/C6H11NO4/c1-4(8)11-3-2-5(7)6(9)10/h5H,2-3,7H2,1H3,(H,9,10)/t5-/m0/s1"/>
                  <rdf:li rdf:resource="http://identifiers.org/InChIKey/FCXZBWSIAGGPCB-YFKPBYRVSA-N"/>
                  <rdf:li rdf:resource="http://identifiers.org/Mass/161.1558"/>
                  <rdf:li rdf:resource="http://identifiers.org/SMILES/CC(=O)OCC[C@H]([NH3+])C([O-])=O"/>
                  <rdf:li rdf:resource="http://identifiers.org/Source/chebi:57716"/>
                </rdf:Bag>
              </bqbiol:is>
            </rdf:Description>
          </rdf:RDF>
        </sbml:annotation>
      </species>
      <species boundaryCondition="false" constant="false" hasOnlySubstanceUnits="false" id="M_MNXM123" name="homocysteine zwitterion" metaid="M_MNXM123" compartment="C_c" fbc:charge="0" fbc:chemicalFormula="C4H9NO2S">
        <sbml:annotation xmlns:sbml="http://www.sbml.org/sbml/level3/version1/core">
          <rdf:RDF xmlns:rdf="http://www.w3.org/1999/02/22-rdf-syntax-ns#">
            <rdf:Description rdf:about="#M_MNXM123">
              <bqbiol:is xmlns:bqbiol="http://biomodels.net/biology-qualifiers/">
                <rdf:Bag>
                  <rdf:li rdf:resource="http://identifiers.org/InChI/InChI=1S/C4H9NO2S/c5-3(1-2-8)4(6)7/h3,8H,1-2,5H2,(H,6,7)"/>
                  <rdf:li rdf:resource="http://identifiers.org/InChIKey/FFFHZYDWPBMWHY-UHFFFAOYSA-N"/>
                  <rdf:li rdf:resource="http://identifiers.org/Mass/135.185"/>
                  <rdf:li rdf:resource="http://identifiers.org/SMILES/[NH3+]C(CCS)C([O-])=O"/>
                  <rdf:li rdf:resource="http://identifiers.org/Source/chebi:58065"/>
                </rdf:Bag>
              </bqbiol:is>
            </rdf:Description>
          </rdf:RDF>
        </sbml:annotation>
      </species>
      <species boundaryCondition="false" constant="false" hasOnlySubstanceUnits="false" id="M_MNXM61" name="L-methionine" metaid="M_MNXM61" compartment="C_c" fbc:charge="0" fbc:chemicalFormula="C5H11NO2S">
        <sbml:annotation xmlns:sbml="http://www.sbml.org/sbml/level3/version1/core">
          <rdf:RDF xmlns:rdf="http://www.w3.org/1999/02/22-rdf-syntax-ns#">
            <rdf:Description rdf:about="#M_MNXM61">
              <bqbiol:is xmlns:bqbiol="http://biomodels.net/biology-qualifiers/">
                <rdf:Bag>
                  <rdf:li rdf:resource="http://identifiers.org/InChI/InChI=1S/C5H11NO2S/c1-9-3-2-4(6)5(7)8/h4H,2-3,6H2,1H3,(H,7,8)/t4-/m0/s1"/>
                  <rdf:li rdf:resource="http://identifiers.org/InChIKey/FFEARJCKVFRZRR-BYPYZUCNSA-N"/>
                  <rdf:li rdf:resource="http://identifiers.org/Mass/149.211"/>
                  <rdf:li rdf:resource="http://identifiers.org/SMILES/CSCC[C@H]([NH3+])C([O-])=O"/>
                  <rdf:li rdf:resource="http://identifiers.org/Source/chebi:57844"/>
                </rdf:Bag>
              </bqbiol:is>
            </rdf:Description>
          </rdf:RDF>
        </sbml:annotation>
      </species>
      <species boundaryCondition="false" constant="false" hasOnlySubstanceUnits="false" id="M_MNXM318" name="(6S)-5-methyl-5,6,7,8-tetrahydrofolate" metaid="M_MNXM318" compartment="C_c" fbc:charge="-2" fbc:chemicalFormula="C20H23N7O6">
        <sbml:annotation xmlns:sbml="http://www.sbml.org/sbml/level3/version1/core">
          <rdf:RDF xmlns:rdf="http://www.w3.org/1999/02/22-rdf-syntax-ns#">
            <rdf:Description rdf:about="#M_MNXM318">
              <bqbiol:is xmlns:bqbiol="http://biomodels.net/biology-qualifiers/">
                <rdf:Bag>
                  <rdf:li rdf:resource="http://identifiers.org/InChI/InChI=1S/C20H25N7O6/c1-27-12(9-23-16-15(27)18(31)26-20(21)25-16)8-22-11-4-2-10(3-5-11)17(30)24-13(19(32)33)6-7-14(28)29/h2-5,12-13,22H,6-9H2,1H3,(H,24,30)(H,28,29)(H,32,33)(H4,21,23,25,26,31)/p-2/t12-,13-/m0/s1"/>
                  <rdf:li rdf:resource="http://identifiers.org/InChIKey/ZNOVTXRBGFNYRX-STQMWFEESA-L"/>
                  <rdf:li rdf:resource="http://identifiers.org/Mass/457.441"/>
                  <rdf:li rdf:resource="http://identifiers.org/SMILES/CN1[C@@H](CNc2ccc(cc2)C(=O)N[C@@H](CCC([O-])=O)C([O-])=O)CNc2[nH]c(N)nc(=O)c12"/>
                  <rdf:li rdf:resource="http://identifiers.org/Source/chebi:18608"/>
                </rdf:Bag>
              </bqbiol:is>
            </rdf:Description>
          </rdf:RDF>
        </sbml:annotation>
      </species>
      <species boundaryCondition="false" constant="false" hasOnlySubstanceUnits="false" id="M_MNXM212" name="adenosine" metaid="M_MNXM212" compartment="C_c" fbc:charge="0" fbc:chemicalFormula="C10H13N5O4">
        <sbml:annotation xmlns:sbml="http://www.sbml.org/sbml/level3/version1/core">
          <rdf:RDF xmlns:rdf="http://www.w3.org/1999/02/22-rdf-syntax-ns#">
            <rdf:Description rdf:about="#M_MNXM212">
              <bqbiol:is xmlns:bqbiol="http://biomodels.net/biology-qualifiers/">
                <rdf:Bag>
                  <rdf:li rdf:resource="http://identifiers.org/InChI/InChI=1S/C10H13N5O4/c11-8-5-9(13-2-12-8)15(3-14-5)10-7(18)6(17)4(1-16)19-10/h2-4,6-7,10,16-18H,1H2,(H2,11,12,13)/t4-,6-,7-,10-/m1/s1"/>
                  <rdf:li rdf:resource="http://identifiers.org/InChIKey/OIRDTQYFTABQOQ-KQYNXXCUSA-N"/>
                  <rdf:li rdf:resource="http://identifiers.org/Mass/267.2413"/>
                  <rdf:li rdf:resource="http://identifiers.org/SMILES/Nc1ncnc2n(cnc12)[C@@H]1O[C@H](CO)[C@@H](O)[C@H]1O"/>
                  <rdf:li rdf:resource="http://identifiers.org/Source/chebi:16335"/>
                </rdf:Bag>
              </bqbiol:is>
            </rdf:Description>
          </rdf:RDF>
        </sbml:annotation>
      </species>
      <species boundaryCondition="false" constant="false" hasOnlySubstanceUnits="false" id="M_MNXM58" name="sulfate" metaid="M_MNXM58" compartment="C_c" fbc:charge="-2" fbc:chemicalFormula="O4S">
        <sbml:annotation xmlns:sbml="http://www.sbml.org/sbml/level3/version1/core">
          <rdf:RDF xmlns:rdf="http://www.w3.org/1999/02/22-rdf-syntax-ns#">
            <rdf:Description rdf:about="#M_MNXM58">
              <bqbiol:is xmlns:bqbiol="http://biomodels.net/biology-qualifiers/">
                <rdf:Bag>
                  <rdf:li rdf:resource="http://identifiers.org/InChI/InChI=1S/H2O4S/c1-5(2,3)4/h(H2,1,2,3,4)/p-2"/>
                  <rdf:li rdf:resource="http://identifiers.org/InChIKey/QAOWNCQODCNURD-UHFFFAOYSA-L"/>
                  <rdf:li rdf:resource="http://identifiers.org/Mass/96.064"/>
                  <rdf:li rdf:resource="http://identifiers.org/SMILES/[O-]S([O-])(=O)=O"/>
                  <rdf:li rdf:resource="http://identifiers.org/Source/chebi:16189"/>
                </rdf:Bag>
              </bqbiol:is>
            </rdf:Description>
          </rdf:RDF>
        </sbml:annotation>
      </species>
      <species boundaryCondition="false" constant="false" hasOnlySubstanceUnits="false" id="M_MNXM287" name="adenosine 5'-phosphosulfate" metaid="M_MNXM287" compartment="C_c" fbc:charge="-2" fbc:chemicalFormula="C10H12N5O10PS">
        <sbml:annotation xmlns:sbml="http://www.sbml.org/sbml/level3/version1/core">
          <rdf:RDF xmlns:rdf="http://www.w3.org/1999/02/22-rdf-syntax-ns#">
            <rdf:Description rdf:about="#M_MNXM287">
              <bqbiol:is xmlns:bqbiol="http://biomodels.net/biology-qualifiers/">
                <rdf:Bag>
                  <rdf:li rdf:resource="http://identifiers.org/InChI/InChI=1S/C10H14N5O10PS/c11-8-5-9(13-2-12-8)15(3-14-5)10-7(17)6(16)4(24-10)1-23-26(18,19)25-27(20,21)22/h2-4,6-7,10,16-17H,1H2,(H,18,19)(H2,11,12,13)(H,20,21,22)/p-2/t4-,6-,7-,10-/m1/s1"/>
                  <rdf:li rdf:resource="http://identifiers.org/InChIKey/IRLPACMLTUPBCL-KQYNXXCUSA-L"/>
                  <rdf:li rdf:resource="http://identifiers.org/Mass/425.27"/>
                  <rdf:li rdf:resource="http://identifiers.org/SMILES/Nc1ncnc2n(cnc12)[C@@H]1O[C@H](COP([O-])(=O)OS([O-])(=O)=O)[C@@H](O)[C@H]1O"/>
                  <rdf:li rdf:resource="http://identifiers.org/Source/chebi:58243"/>
                </rdf:Bag>
              </bqbiol:is>
            </rdf:Description>
          </rdf:RDF>
        </sbml:annotation>
      </species>
      <species boundaryCondition="false" constant="false" hasOnlySubstanceUnits="false" id="M_MNXM49" name="3'-phosphoadenylyl sulfate" metaid="M_MNXM49" compartment="C_c" fbc:charge="-4" fbc:chemicalFormula="C10H11N5O13P2S">
        <sbml:annotation xmlns:sbml="http://www.sbml.org/sbml/level3/version1/core">
          <rdf:RDF xmlns:rdf="http://www.w3.org/1999/02/22-rdf-syntax-ns#">
            <rdf:Description rdf:about="#M_MNXM49">
              <bqbiol:is xmlns:bqbiol="http://biomodels.net/biology-qualifiers/">
                <rdf:Bag>
                  <rdf:li rdf:resource="http://identifiers.org/InChI/InChI=1S/C10H15N5O13P2S/c11-8-5-9(13-2-12-8)15(3-14-5)10-6(16)7(27-29(17,18)19)4(26-10)1-25-30(20,21)28-31(22,23)24/h2-4,6-7,10,16H,1H2,(H,20,21)(H2,11,12,13)(H2,17,18,19)(H,22,23,24)/p-4/t4-,6-,7-,10-/m1/s1"/>
                  <rdf:li rdf:resource="http://identifiers.org/InChIKey/GACDQMDRPRGCTN-KQYNXXCUSA-J"/>
                  <rdf:li rdf:resource="http://identifiers.org/Mass/503.235"/>
                  <rdf:li rdf:resource="http://identifiers.org/SMILES/Nc1ncnc2n(cnc12)[C@@H]1O[C@H](COP([O-])(=O)OS([O-])(=O)=O)[C@@H](OP([O-])([O-])=O)[C@H]1O"/>
                  <rdf:li rdf:resource="http://identifiers.org/Source/chebi:58339"/>
                </rdf:Bag>
              </bqbiol:is>
            </rdf:Description>
          </rdf:RDF>
        </sbml:annotation>
      </species>
      <species boundaryCondition="false" constant="false" hasOnlySubstanceUnits="false" id="M_MNXM45" name="adenosine 3',5'-bisphosphate" metaid="M_MNXM45" compartment="C_c" fbc:charge="-4" fbc:chemicalFormula="C10H11N5O10P2">
        <sbml:annotation xmlns:sbml="http://www.sbml.org/sbml/level3/version1/core">
          <rdf:RDF xmlns:rdf="http://www.w3.org/1999/02/22-rdf-syntax-ns#">
            <rdf:Description rdf:about="#M_MNXM45">
              <bqbiol:is xmlns:bqbiol="http://biomodels.net/biology-qualifiers/">
                <rdf:Bag>
                  <rdf:li rdf:resource="http://identifiers.org/InChI/InChI=1S/C10H15N5O10P2/c11-8-5-9(13-2-12-8)15(3-14-5)10-6(16)7(25-27(20,21)22)4(24-10)1-23-26(17,18)19/h2-4,6-7,10,16H,1H2,(H2,11,12,13)(H2,17,18,19)(H2,20,21,22)/p-4/t4-,6-,7-,10-/m1/s1"/>
                  <rdf:li rdf:resource="http://identifiers.org/InChIKey/WHTCPDAXWFLDIH-KQYNXXCUSA-J"/>
                  <rdf:li rdf:resource="http://identifiers.org/Mass/423.1716"/>
                  <rdf:li rdf:resource="http://identifiers.org/SMILES/Nc1ncnc2n(cnc12)[C@@H]1O[C@H](COP([O-])([O-])=O)[C@@H](OP([O-])([O-])=O)[C@H]1O"/>
                  <rdf:li rdf:resource="http://identifiers.org/Source/chebi:58343"/>
                </rdf:Bag>
              </bqbiol:is>
            </rdf:Description>
          </rdf:RDF>
        </sbml:annotation>
      </species>
      <species boundaryCondition="false" constant="false" hasOnlySubstanceUnits="false" id="M_MNXM148" name="thioredoxin disulfide" metaid="M_MNXM148" compartment="C_c" fbc:charge="1" fbc:chemicalFormula="C6H9N2O2S2R4">
        <sbml:annotation xmlns:sbml="http://www.sbml.org/sbml/level3/version1/core">
          <rdf:RDF xmlns:rdf="http://www.w3.org/1999/02/22-rdf-syntax-ns#">
            <rdf:Description rdf:about="#M_MNXM148">
              <bqbiol:is xmlns:bqbiol="http://biomodels.net/biology-qualifiers/">
                <rdf:Bag>
                  <rdf:li rdf:resource="http://identifiers.org/InChI/"/>
                  <rdf:li rdf:resource="http://identifiers.org/InChIKey/"/>
                  <rdf:li rdf:resource="http://identifiers.org/Mass/"/>
                  <rdf:li rdf:resource="http://identifiers.org/SMILES/[*]N[C@@H](CSSC[C@H]([NH2+][*])C([*])=O)C([*])=O"/>
                  <rdf:li rdf:resource="http://identifiers.org/Source/chebi:18191"/>
                </rdf:Bag>
              </bqbiol:is>
            </rdf:Description>
          </rdf:RDF>
        </sbml:annotation>
      </species>
      <species boundaryCondition="false" constant="false" hasOnlySubstanceUnits="false" id="M_MNXM105630" name="sulfite" metaid="M_MNXM105630" compartment="C_c" fbc:charge="-2" fbc:chemicalFormula="O3S">
        <sbml:annotation xmlns:sbml="http://www.sbml.org/sbml/level3/version1/core">
          <rdf:RDF xmlns:rdf="http://www.w3.org/1999/02/22-rdf-syntax-ns#">
            <rdf:Description rdf:about="#M_MNXM105630">
              <bqbiol:is xmlns:bqbiol="http://biomodels.net/biology-qualifiers/">
                <rdf:Bag>
                  <rdf:li rdf:resource="http://identifiers.org/InChI/InChI=1S/H2O3S/c1-4(2)3/h(H2,1,2,3)/p-2"/>
                  <rdf:li rdf:resource="http://identifiers.org/InChIKey/LSNNMFCWUKXFEE-UHFFFAOYSA-L"/>
                  <rdf:li rdf:resource="http://identifiers.org/Mass/80.064"/>
                  <rdf:li rdf:resource="http://identifiers.org/SMILES/[O-]S([O-])=O"/>
                  <rdf:li rdf:resource="http://identifiers.org/Source/chebi:17359"/>
                </rdf:Bag>
              </bqbiol:is>
            </rdf:Description>
          </rdf:RDF>
        </sbml:annotation>
      </species>
      <species boundaryCondition="false" constant="false" hasOnlySubstanceUnits="false" id="M_MNXM96993" name="thioredoxin" metaid="M_MNXM96993" compartment="C_c" fbc:charge="0" fbc:chemicalFormula="C6H10N2O2S2R4">
        <sbml:annotation xmlns:sbml="http://www.sbml.org/sbml/level3/version1/core">
          <rdf:RDF xmlns:rdf="http://www.w3.org/1999/02/22-rdf-syntax-ns#">
            <rdf:Description rdf:about="#M_MNXM96993">
              <bqbiol:is xmlns:bqbiol="http://biomodels.net/biology-qualifiers/">
                <rdf:Bag>
                  <rdf:li rdf:resource="http://identifiers.org/InChI/"/>
                  <rdf:li rdf:resource="http://identifiers.org/InChIKey/"/>
                  <rdf:li rdf:resource="http://identifiers.org/Mass/"/>
                  <rdf:li rdf:resource="http://identifiers.org/SMILES/"/>
                  <rdf:li rdf:resource="http://identifiers.org/Source/chebi:15033"/>
                </rdf:Bag>
              </bqbiol:is>
            </rdf:Description>
          </rdf:RDF>
        </sbml:annotation>
      </species>
      <species boundaryCondition="false" constant="false" hasOnlySubstanceUnits="false" id="M_MNXM121" name="UTP" metaid="M_MNXM121" compartment="C_c" fbc:charge="-4" fbc:chemicalFormula="C9H11N2O15P3">
        <sbml:annotation xmlns:sbml="http://www.sbml.org/sbml/level3/version1/core">
          <rdf:RDF xmlns:rdf="http://www.w3.org/1999/02/22-rdf-syntax-ns#">
            <rdf:Description rdf:about="#M_MNXM121">
              <bqbiol:is xmlns:bqbiol="http://biomodels.net/biology-qualifiers/">
                <rdf:Bag>
                  <rdf:li rdf:resource="http://identifiers.org/InChI/InChI=1S/C9H15N2O15P3/c12-5-1-2-11(9(15)10-5)8-7(14)6(13)4(24-8)3-23-28(19,20)26-29(21,22)25-27(16,17)18/h1-2,4,6-8,13-14H,3H2,(H,19,20)(H,21,22)(H,10,12,15)(H2,16,17,18)/p-4/t4-,6-,7-,8-/m1/s1"/>
                  <rdf:li rdf:resource="http://identifiers.org/InChIKey/PGAVKCOVUIYSFO-XVFCMESISA-J"/>
                  <rdf:li rdf:resource="http://identifiers.org/Mass/480.1115"/>
                  <rdf:li rdf:resource="http://identifiers.org/SMILES/O[C@H]1[C@@H](O)[C@@H](O[C@@H]1COP([O-])(=O)OP([O-])(=O)OP([O-])([O-])=O)n1ccc(=O)[nH]c1=O"/>
                  <rdf:li rdf:resource="http://identifiers.org/Source/chebi:46398"/>
                </rdf:Bag>
              </bqbiol:is>
            </rdf:Description>
          </rdf:RDF>
        </sbml:annotation>
      </species>
      <species boundaryCondition="false" constant="false" hasOnlySubstanceUnits="false" id="M_MNXM17" name="UDP" metaid="M_MNXM17" compartment="C_c" fbc:charge="-3" fbc:chemicalFormula="C9H11N2O12P2">
        <sbml:annotation xmlns:sbml="http://www.sbml.org/sbml/level3/version1/core">
          <rdf:RDF xmlns:rdf="http://www.w3.org/1999/02/22-rdf-syntax-ns#">
            <rdf:Description rdf:about="#M_MNXM17">
              <bqbiol:is xmlns:bqbiol="http://biomodels.net/biology-qualifiers/">
                <rdf:Bag>
                  <rdf:li rdf:resource="http://identifiers.org/InChI/InChI=1S/C9H14N2O12P2/c12-5-1-2-11(9(15)10-5)8-7(14)6(13)4(22-8)3-21-25(19,20)23-24(16,17)18/h1-2,4,6-8,13-14H,3H2,(H,19,20)(H,10,12,15)(H2,16,17,18)/p-3/t4-,6-,7-,8-/m1/s1"/>
                  <rdf:li rdf:resource="http://identifiers.org/InChIKey/XCCTYIAWTASOJW-XVFCMESISA-K"/>
                  <rdf:li rdf:resource="http://identifiers.org/Mass/401.139"/>
                  <rdf:li rdf:resource="http://identifiers.org/SMILES/O[C@H]1[C@@H](O)[C@@H](O[C@@H]1COP([O-])(=O)OP([O-])([O-])=O)n1ccc(=O)[nH]c1=O"/>
                  <rdf:li rdf:resource="http://identifiers.org/Source/chebi:58223"/>
                </rdf:Bag>
              </bqbiol:is>
            </rdf:Description>
          </rdf:RDF>
        </sbml:annotation>
      </species>
      <species boundaryCondition="false" constant="false" hasOnlySubstanceUnits="false" id="M_MNXM80" name="UMP" metaid="M_MNXM80" compartment="C_c" fbc:charge="-2" fbc:chemicalFormula="C9H11N2O9P">
        <sbml:annotation xmlns:sbml="http://www.sbml.org/sbml/level3/version1/core">
          <rdf:RDF xmlns:rdf="http://www.w3.org/1999/02/22-rdf-syntax-ns#">
            <rdf:Description rdf:about="#M_MNXM80">
              <bqbiol:is xmlns:bqbiol="http://biomodels.net/biology-qualifiers/">
                <rdf:Bag>
                  <rdf:li rdf:resource="http://identifiers.org/InChI/InChI=1S/C9H13N2O9P/c12-5-1-2-11(9(15)10-5)8-7(14)6(13)4(20-8)3-19-21(16,17)18/h1-2,4,6-8,13-14H,3H2,(H,10,12,15)(H2,16,17,18)/p-2/t4-,6-,7-,8-/m1/s1"/>
                  <rdf:li rdf:resource="http://identifiers.org/InChIKey/DJJCXFVJDGTHFX-XVFCMESISA-L"/>
                  <rdf:li rdf:resource="http://identifiers.org/Mass/322.1665"/>
                  <rdf:li rdf:resource="http://identifiers.org/SMILES/O[C@H]1[C@@H](O)[C@@H](O[C@@H]1COP([O-])([O-])=O)n1ccc(=O)[nH]c1=O"/>
                  <rdf:li rdf:resource="http://identifiers.org/Source/chebi:57865"/>
                </rdf:Bag>
              </bqbiol:is>
            </rdf:Description>
          </rdf:RDF>
        </sbml:annotation>
      </species>
      <species boundaryCondition="false" constant="false" hasOnlySubstanceUnits="false" id="M_MNXM344" name="dGTP" metaid="M_MNXM344" compartment="C_c" fbc:charge="-4" fbc:chemicalFormula="C10H12N5O13P3">
        <sbml:annotation xmlns:sbml="http://www.sbml.org/sbml/level3/version1/core">
          <rdf:RDF xmlns:rdf="http://www.w3.org/1999/02/22-rdf-syntax-ns#">
            <rdf:Description rdf:about="#M_MNXM344">
              <bqbiol:is xmlns:bqbiol="http://biomodels.net/biology-qualifiers/">
                <rdf:Bag>
                  <rdf:li rdf:resource="http://identifiers.org/InChI/InChI=1S/C10H16N5O13P3/c11-10-13-8-7(9(17)14-10)12-3-15(8)6-1-4(16)5(26-6)2-25-30(21,22)28-31(23,24)27-29(18,19)20/h3-6,16H,1-2H2,(H,21,22)(H,23,24)(H2,18,19,20)(H3,11,13,14,17)/p-4/t4-,5+,6+/m0/s1"/>
                  <rdf:li rdf:resource="http://identifiers.org/InChIKey/HAAZLUGHYHWQIW-KVQBGUIXSA-J"/>
                  <rdf:li rdf:resource="http://identifiers.org/Mass/503.1515"/>
                  <rdf:li rdf:resource="http://identifiers.org/SMILES/Nc1nc2n(cnc2c(=O)[nH]1)[C@H]1C[C@H](O)[C@@H](COP([O-])(=O)OP([O-])(=O)OP([O-])([O-])=O)O1"/>
                  <rdf:li rdf:resource="http://identifiers.org/Source/chebi:61429"/>
                </rdf:Bag>
              </bqbiol:is>
            </rdf:Description>
          </rdf:RDF>
        </sbml:annotation>
      </species>
      <species boundaryCondition="false" constant="false" hasOnlySubstanceUnits="false" id="M_MNXM436" name="dGDP" metaid="M_MNXM436" compartment="C_c" fbc:charge="-3" fbc:chemicalFormula="C10H12N5O10P2">
        <sbml:annotation xmlns:sbml="http://www.sbml.org/sbml/level3/version1/core">
          <rdf:RDF xmlns:rdf="http://www.w3.org/1999/02/22-rdf-syntax-ns#">
            <rdf:Description rdf:about="#M_MNXM436">
              <bqbiol:is xmlns:bqbiol="http://biomodels.net/biology-qualifiers/">
                <rdf:Bag>
                  <rdf:li rdf:resource="http://identifiers.org/InChI/InChI=1S/C10H15N5O10P2/c11-10-13-8-7(9(17)14-10)12-3-15(8)6-1-4(16)5(24-6)2-23-27(21,22)25-26(18,19)20/h3-6,16H,1-2H2,(H,21,22)(H2,18,19,20)(H3,11,13,14,17)/p-3/t4-,5+,6+/m0/s1"/>
                  <rdf:li rdf:resource="http://identifiers.org/InChIKey/CIKGWCTVFSRMJU-KVQBGUIXSA-K"/>
                  <rdf:li rdf:resource="http://identifiers.org/Mass/424.1789"/>
                  <rdf:li rdf:resource="http://identifiers.org/SMILES/Nc1nc2n(cnc2c(=O)[nH]1)[C@H]1C[C@H](O)[C@@H](COP([O-])(=O)OP([O-])([O-])=O)O1"/>
                  <rdf:li rdf:resource="http://identifiers.org/Source/chebi:58595"/>
                </rdf:Bag>
              </bqbiol:is>
            </rdf:Description>
          </rdf:RDF>
        </sbml:annotation>
      </species>
      <species boundaryCondition="false" constant="false" hasOnlySubstanceUnits="false" id="M_MNXM30" name="GDP" metaid="M_MNXM30" compartment="C_c" fbc:charge="-3" fbc:chemicalFormula="C10H12N5O11P2">
        <sbml:annotation xmlns:sbml="http://www.sbml.org/sbml/level3/version1/core">
          <rdf:RDF xmlns:rdf="http://www.w3.org/1999/02/22-rdf-syntax-ns#">
            <rdf:Description rdf:about="#M_MNXM30">
              <bqbiol:is xmlns:bqbiol="http://biomodels.net/biology-qualifiers/">
                <rdf:Bag>
                  <rdf:li rdf:resource="http://identifiers.org/InChI/InChI=1S/C10H15N5O11P2/c11-10-13-7-4(8(18)14-10)12-2-15(7)9-6(17)5(16)3(25-9)1-24-28(22,23)26-27(19,20)21/h2-3,5-6,9,16-17H,1H2,(H,22,23)(H2,19,20,21)(H3,11,13,14,18)/p-3/t3-,5-,6-,9-/m1/s1"/>
                  <rdf:li rdf:resource="http://identifiers.org/InChIKey/QGWNDRXFNXRZMB-UUOKFMHZSA-K"/>
                  <rdf:li rdf:resource="http://identifiers.org/Mass/440.1783"/>
                  <rdf:li rdf:resource="http://identifiers.org/SMILES/Nc1nc2n(cnc2c(=O)[nH]1)[C@@H]1O[C@H](COP([O-])(=O)OP([O-])([O-])=O)[C@@H](O)[C@H]1O"/>
                  <rdf:li rdf:resource="http://identifiers.org/Source/chebi:58189"/>
                </rdf:Bag>
              </bqbiol:is>
            </rdf:Description>
          </rdf:RDF>
        </sbml:annotation>
      </species>
      <species boundaryCondition="false" constant="false" hasOnlySubstanceUnits="false" id="M_MNXM51" name="GTP" metaid="M_MNXM51" compartment="C_c" fbc:charge="-4" fbc:chemicalFormula="C10H12N5O14P3">
        <sbml:annotation xmlns:sbml="http://www.sbml.org/sbml/level3/version1/core">
          <rdf:RDF xmlns:rdf="http://www.w3.org/1999/02/22-rdf-syntax-ns#">
            <rdf:Description rdf:about="#M_MNXM51">
              <bqbiol:is xmlns:bqbiol="http://biomodels.net/biology-qualifiers/">
                <rdf:Bag>
                  <rdf:li rdf:resource="http://identifiers.org/InChI/InChI=1S/C10H16N5O14P3/c11-10-13-7-4(8(18)14-10)12-2-15(7)9-6(17)5(16)3(27-9)1-26-31(22,23)29-32(24,25)28-30(19,20)21/h2-3,5-6,9,16-17H,1H2,(H,22,23)(H,24,25)(H2,19,20,21)(H3,11,13,14,18)/p-4/t3-,5-,6-,9-/m1/s1"/>
                  <rdf:li rdf:resource="http://identifiers.org/InChIKey/XKMLYUALXHKNFT-UUOKFMHZSA-J"/>
                  <rdf:li rdf:resource="http://identifiers.org/Mass/519.1509"/>
                  <rdf:li rdf:resource="http://identifiers.org/SMILES/Nc1nc2n(cnc2c(=O)[nH]1)[C@@H]1O[C@H](COP([O-])(=O)OP([O-])(=O)OP([O-])([O-])=O)[C@@H](O)[C@H]1O"/>
                  <rdf:li rdf:resource="http://identifiers.org/Source/chebi:37565"/>
                </rdf:Bag>
              </bqbiol:is>
            </rdf:Description>
          </rdf:RDF>
        </sbml:annotation>
      </species>
      <species boundaryCondition="false" constant="false" hasOnlySubstanceUnits="false" id="M_MNXM113" name="GMP" metaid="M_MNXM113" compartment="C_c" fbc:charge="-2" fbc:chemicalFormula="C10H12N5O8P">
        <sbml:annotation xmlns:sbml="http://www.sbml.org/sbml/level3/version1/core">
          <rdf:RDF xmlns:rdf="http://www.w3.org/1999/02/22-rdf-syntax-ns#">
            <rdf:Description rdf:about="#M_MNXM113">
              <bqbiol:is xmlns:bqbiol="http://biomodels.net/biology-qualifiers/">
                <rdf:Bag>
                  <rdf:li rdf:resource="http://identifiers.org/InChI/InChI=1S/C10H14N5O8P/c11-10-13-7-4(8(18)14-10)12-2-15(7)9-6(17)5(16)3(23-9)1-22-24(19,20)21/h2-3,5-6,9,16-17H,1H2,(H2,19,20,21)(H3,11,13,14,18)/p-2/t3-,5-,6-,9-/m1/s1"/>
                  <rdf:li rdf:resource="http://identifiers.org/InChIKey/RQFCJASXJCIDSX-UUOKFMHZSA-L"/>
                  <rdf:li rdf:resource="http://identifiers.org/Mass/361.2058"/>
                  <rdf:li rdf:resource="http://identifiers.org/SMILES/Nc1nc2n(cnc2c(=O)[nH]1)[C@@H]1O[C@H](COP([O-])([O-])=O)[C@@H](O)[C@H]1O"/>
                  <rdf:li rdf:resource="http://identifiers.org/Source/chebi:58115"/>
                </rdf:Bag>
              </bqbiol:is>
            </rdf:Description>
          </rdf:RDF>
        </sbml:annotation>
      </species>
      <species boundaryCondition="false" constant="false" hasOnlySubstanceUnits="false" id="M_MNXM298" name="XMP" metaid="M_MNXM298" compartment="C_c" fbc:charge="-2" fbc:chemicalFormula="C10H11N4O9P">
        <sbml:annotation xmlns:sbml="http://www.sbml.org/sbml/level3/version1/core">
          <rdf:RDF xmlns:rdf="http://www.w3.org/1999/02/22-rdf-syntax-ns#">
            <rdf:Description rdf:about="#M_MNXM298">
              <bqbiol:is xmlns:bqbiol="http://biomodels.net/biology-qualifiers/">
                <rdf:Bag>
                  <rdf:li rdf:resource="http://identifiers.org/InChI/InChI=1S/C10H13N4O9P/c15-5-3(1-22-24(19,20)21)23-9(6(5)16)14-2-11-4-7(14)12-10(18)13-8(4)17/h2-3,5-6,9,15-16H,1H2,(H2,19,20,21)(H2,12,13,17,18)/p-2/t3-,5-,6-,9-/m1/s1"/>
                  <rdf:li rdf:resource="http://identifiers.org/InChIKey/DCTLYFZHFGENCW-UUOKFMHZSA-L"/>
                  <rdf:li rdf:resource="http://identifiers.org/Mass/362.1906"/>
                  <rdf:li rdf:resource="http://identifiers.org/SMILES/O[C@@H]1[C@@H](COP([O-])([O-])=O)O[C@H]([C@@H]1O)n1cnc2c1[nH]c(=O)[nH]c2=O"/>
                  <rdf:li rdf:resource="http://identifiers.org/Source/chebi:57464"/>
                </rdf:Bag>
              </bqbiol:is>
            </rdf:Description>
          </rdf:RDF>
        </sbml:annotation>
      </species>
      <species boundaryCondition="false" constant="false" hasOnlySubstanceUnits="false" id="M_MNXM125" name="IMP" metaid="M_MNXM125" compartment="C_c" fbc:charge="-2" fbc:chemicalFormula="C10H11N4O8P">
        <sbml:annotation xmlns:sbml="http://www.sbml.org/sbml/level3/version1/core">
          <rdf:RDF xmlns:rdf="http://www.w3.org/1999/02/22-rdf-syntax-ns#">
            <rdf:Description rdf:about="#M_MNXM125">
              <bqbiol:is xmlns:bqbiol="http://biomodels.net/biology-qualifiers/">
                <rdf:Bag>
                  <rdf:li rdf:resource="http://identifiers.org/InChI/InChI=1S/C10H13N4O8P/c15-6-4(1-21-23(18,19)20)22-10(7(6)16)14-3-13-5-8(14)11-2-12-9(5)17/h2-4,6-7,10,15-16H,1H2,(H,11,12,17)(H2,18,19,20)/p-2/t4-,6-,7-,10-/m1/s1"/>
                  <rdf:li rdf:resource="http://identifiers.org/InChIKey/GRSZFWQUAKGDAV-KQYNXXCUSA-L"/>
                  <rdf:li rdf:resource="http://identifiers.org/Mass/346.1912"/>
                  <rdf:li rdf:resource="http://identifiers.org/SMILES/O[C@@H]1[C@@H](COP([O-])([O-])=O)O[C@H]([C@@H]1O)n1cnc2c1nc[nH]c2=O"/>
                  <rdf:li rdf:resource="http://identifiers.org/Source/chebi:58053"/>
                </rdf:Bag>
              </bqbiol:is>
            </rdf:Description>
          </rdf:RDF>
        </sbml:annotation>
      </species>
      <species boundaryCondition="false" constant="false" hasOnlySubstanceUnits="false" id="M_MNXM565" name="N(6)-(1,2-dicarboxylatoethyl)-AMP(4-)" metaid="M_MNXM565" compartment="C_c" fbc:charge="-4" fbc:chemicalFormula="C14H14N5O11P">
        <sbml:annotation xmlns:sbml="http://www.sbml.org/sbml/level3/version1/core">
          <rdf:RDF xmlns:rdf="http://www.w3.org/1999/02/22-rdf-syntax-ns#">
            <rdf:Description rdf:about="#M_MNXM565">
              <bqbiol:is xmlns:bqbiol="http://biomodels.net/biology-qualifiers/">
                <rdf:Bag>
                  <rdf:li rdf:resource="http://identifiers.org/InChI/InChI=1S/C14H18N5O11P/c20-7(21)1-5(14(24)25)18-11-8-12(16-3-15-11)19(4-17-8)13-10(23)9(22)6(30-13)2-29-31(26,27)28/h3-6,9-10,13,22-23H,1-2H2,(H,20,21)(H,24,25)(H,15,16,18)(H2,26,27,28)/p-4/t5?,6-,9-,10-,13-/m1/s1"/>
                  <rdf:li rdf:resource="http://identifiers.org/InChIKey/OFBHPPMPBOJXRT-DPXQIYNJSA-J"/>
                  <rdf:li rdf:resource="http://identifiers.org/Mass/459.2638"/>
                  <rdf:li rdf:resource="http://identifiers.org/SMILES/O[C@@H]1[C@@H](COP([O-])([O-])=O)O[C@H]([C@@H]1O)n1cnc2c(NC(CC([O-])=O)C([O-])=O)ncnc12"/>
                  <rdf:li rdf:resource="http://identifiers.org/Source/chebi:57567"/>
                </rdf:Bag>
              </bqbiol:is>
            </rdf:Description>
          </rdf:RDF>
        </sbml:annotation>
      </species>
      <species boundaryCondition="false" constant="false" hasOnlySubstanceUnits="false" id="M_MNXM286" name="dATP" metaid="M_MNXM286" compartment="C_c" fbc:charge="-4" fbc:chemicalFormula="C10H12N5O12P3">
        <sbml:annotation xmlns:sbml="http://www.sbml.org/sbml/level3/version1/core">
          <rdf:RDF xmlns:rdf="http://www.w3.org/1999/02/22-rdf-syntax-ns#">
            <rdf:Description rdf:about="#M_MNXM286">
              <bqbiol:is xmlns:bqbiol="http://biomodels.net/biology-qualifiers/">
                <rdf:Bag>
                  <rdf:li rdf:resource="http://identifiers.org/InChI/InChI=1S/C10H16N5O12P3/c11-9-8-10(13-3-12-9)15(4-14-8)7-1-5(16)6(25-7)2-24-29(20,21)27-30(22,23)26-28(17,18)19/h3-7,16H,1-2H2,(H,20,21)(H,22,23)(H2,11,12,13)(H2,17,18,19)/p-4/t5-,6+,7+/m0/s1"/>
                  <rdf:li rdf:resource="http://identifiers.org/InChIKey/SUYVUBYJARFZHO-RRKCRQDMSA-J"/>
                  <rdf:li rdf:resource="http://identifiers.org/Mass/487.1521"/>
                  <rdf:li rdf:resource="http://identifiers.org/SMILES/Nc1ncnc2n(cnc12)[C@H]1C[C@H](O)[C@@H](COP([O-])(=O)OP([O-])(=O)OP([O-])([O-])=O)O1"/>
                  <rdf:li rdf:resource="http://identifiers.org/Source/chebi:61404"/>
                </rdf:Bag>
              </bqbiol:is>
            </rdf:Description>
          </rdf:RDF>
        </sbml:annotation>
      </species>
      <species boundaryCondition="false" constant="false" hasOnlySubstanceUnits="false" id="M_MNXM374" name="dADP" metaid="M_MNXM374" compartment="C_c" fbc:charge="-3" fbc:chemicalFormula="C10H12N5O9P2">
        <sbml:annotation xmlns:sbml="http://www.sbml.org/sbml/level3/version1/core">
          <rdf:RDF xmlns:rdf="http://www.w3.org/1999/02/22-rdf-syntax-ns#">
            <rdf:Description rdf:about="#M_MNXM374">
              <bqbiol:is xmlns:bqbiol="http://biomodels.net/biology-qualifiers/">
                <rdf:Bag>
                  <rdf:li rdf:resource="http://identifiers.org/InChI/InChI=1S/C10H15N5O9P2/c11-9-8-10(13-3-12-9)15(4-14-8)7-1-5(16)6(23-7)2-22-26(20,21)24-25(17,18)19/h3-7,16H,1-2H2,(H,20,21)(H2,11,12,13)(H2,17,18,19)/p-3/t5-,6+,7+/m0/s1"/>
                  <rdf:li rdf:resource="http://identifiers.org/InChIKey/DAEAPNUQQAICNR-RRKCRQDMSA-K"/>
                  <rdf:li rdf:resource="http://identifiers.org/Mass/408.1795"/>
                  <rdf:li rdf:resource="http://identifiers.org/SMILES/Nc1ncnc2n(cnc12)[C@H]1C[C@H](O)[C@@H](COP([O-])(=O)OP([O-])([O-])=O)O1"/>
                  <rdf:li rdf:resource="http://identifiers.org/Source/chebi:57667"/>
                </rdf:Bag>
              </bqbiol:is>
            </rdf:Description>
          </rdf:RDF>
        </sbml:annotation>
      </species>
      <species boundaryCondition="false" constant="false" hasOnlySubstanceUnits="false" id="M_MNXM388" name="AIR" metaid="M_MNXM388" compartment="C_c" fbc:charge="-1" fbc:chemicalFormula="C8H13N3O7P">
        <sbml:annotation xmlns:sbml="http://www.sbml.org/sbml/level3/version1/core">
          <rdf:RDF xmlns:rdf="http://www.w3.org/1999/02/22-rdf-syntax-ns#">
            <rdf:Description rdf:about="#M_MNXM388">
              <bqbiol:is xmlns:bqbiol="http://biomodels.net/biology-qualifiers/">
                <rdf:Bag>
                  <rdf:li rdf:resource="http://identifiers.org/InChI/InChI=1S/C8H14N3O7P/c9-5-1-10-3-11(5)8-7(13)6(12)4(18-8)2-17-19(14,15)16/h1,3-4,6-8,12-13H,2,9H2,(H2,14,15,16)/p-1/t4-,6-,7-,8-/m1/s1"/>
                  <rdf:li rdf:resource="http://identifiers.org/InChIKey/PDACUKOKVHBVHJ-XVFCMESISA-M"/>
                  <rdf:li rdf:resource="http://identifiers.org/Mass/294.179"/>
                  <rdf:li rdf:resource="http://identifiers.org/SMILES/[H][C@]1(COP([O-])([O-])=O)O[C@@]([H])(n2c[nH+]cc2N)[C@]([H])(O)[C@]1([H])O"/>
                  <rdf:li rdf:resource="http://identifiers.org/Source/seed:cpd02140"/>
                </rdf:Bag>
              </bqbiol:is>
            </rdf:Description>
          </rdf:RDF>
        </sbml:annotation>
      </species>
      <species boundaryCondition="false" constant="false" hasOnlySubstanceUnits="false" id="M_MNXM1409" name="5-carboxylatoamino-1-(5-O-phosphonato-D-ribosyl)imidazole(3-)" metaid="M_MNXM1409" compartment="C_c" fbc:charge="-3" fbc:chemicalFormula="C9H11N3O9P">
        <sbml:annotation xmlns:sbml="http://www.sbml.org/sbml/level3/version1/core">
          <rdf:RDF xmlns:rdf="http://www.w3.org/1999/02/22-rdf-syntax-ns#">
            <rdf:Description rdf:about="#M_MNXM1409">
              <bqbiol:is xmlns:bqbiol="http://biomodels.net/biology-qualifiers/">
                <rdf:Bag>
                  <rdf:li rdf:resource="http://identifiers.org/InChI/InChI=1S/C9H14N3O9P/c13-6-4(2-20-22(17,18)19)21-8(7(6)14)12-3-10-1-5(12)11-9(15)16/h1,3-4,6-8,11,13-14H,2H2,(H,15,16)(H2,17,18,19)/p-3/t4-,6-,7-,8-/m1/s1"/>
                  <rdf:li rdf:resource="http://identifiers.org/InChIKey/JHLXDWGVSYMXPL-XVFCMESISA-K"/>
                  <rdf:li rdf:resource="http://identifiers.org/Mass/336.1737"/>
                  <rdf:li rdf:resource="http://identifiers.org/SMILES/O[C@H]1[C@@H](O)[C@@H](O[C@@H]1COP([O-])([O-])=O)n1cncc1NC([O-])=O"/>
                  <rdf:li rdf:resource="http://identifiers.org/Source/chebi:58730"/>
                </rdf:Bag>
              </bqbiol:is>
            </rdf:Description>
          </rdf:RDF>
        </sbml:annotation>
      </species>
      <species boundaryCondition="false" constant="false" hasOnlySubstanceUnits="false" id="M_MNXM507" name="5-amino-1-(5-phospho-D-ribosyl)imidazole-4-carboxylate" metaid="M_MNXM507" compartment="C_c" fbc:charge="-2" fbc:chemicalFormula="C9H12N3O9P">
        <sbml:annotation xmlns:sbml="http://www.sbml.org/sbml/level3/version1/core">
          <rdf:RDF xmlns:rdf="http://www.w3.org/1999/02/22-rdf-syntax-ns#">
            <rdf:Description rdf:about="#M_MNXM507">
              <bqbiol:is xmlns:bqbiol="http://biomodels.net/biology-qualifiers/">
                <rdf:Bag>
                  <rdf:li rdf:resource="http://identifiers.org/InChI/InChI=1S/C9H14N3O9P/c10-7-4(9(15)16)11-2-12(7)8-6(14)5(13)3(21-8)1-20-22(17,18)19/h2-3,5-6,8,13-14H,1,10H2,(H,15,16)(H2,17,18,19)/p-2/t3-,5-,6-,8-/m1/s1"/>
                  <rdf:li rdf:resource="http://identifiers.org/InChIKey/XFVULMDJZXYMSG-ZIYNGMLESA-L"/>
                  <rdf:li rdf:resource="http://identifiers.org/Mass/337.1811"/>
                  <rdf:li rdf:resource="http://identifiers.org/SMILES/Nc1c([nH+]cn1[C@@H]1O[C@H](COP([O-])([O-])=O)[C@@H](O)[C@H]1O)C([O-])=O"/>
                  <rdf:li rdf:resource="http://identifiers.org/Source/chebi:77657"/>
                </rdf:Bag>
              </bqbiol:is>
            </rdf:Description>
          </rdf:RDF>
        </sbml:annotation>
      </species>
      <species boundaryCondition="false" constant="false" hasOnlySubstanceUnits="false" id="M_MNXM456" name="5-formamido-1-(5-phospho-D-ribosyl)imidazole-4-carboxamide(2-)" metaid="M_MNXM456" compartment="C_c" fbc:charge="-2" fbc:chemicalFormula="C10H13N4O9P">
        <sbml:annotation xmlns:sbml="http://www.sbml.org/sbml/level3/version1/core">
          <rdf:RDF xmlns:rdf="http://www.w3.org/1999/02/22-rdf-syntax-ns#">
            <rdf:Description rdf:about="#M_MNXM456">
              <bqbiol:is xmlns:bqbiol="http://biomodels.net/biology-qualifiers/">
                <rdf:Bag>
                  <rdf:li rdf:resource="http://identifiers.org/InChI/InChI=1S/C10H15N4O9P/c11-8(18)5-9(13-3-15)14(2-12-5)10-7(17)6(16)4(23-10)1-22-24(19,20)21/h2-4,6-7,10,16-17H,1H2,(H2,11,18)(H,13,15)(H2,19,20,21)/p-2/t4-,6-,7-,10-/m1/s1"/>
                  <rdf:li rdf:resource="http://identifiers.org/InChIKey/ABCOOORLYAOBOZ-KQYNXXCUSA-L"/>
                  <rdf:li rdf:resource="http://identifiers.org/Mass/364.2065"/>
                  <rdf:li rdf:resource="http://identifiers.org/SMILES/[H]C(=O)Nc1c(ncn1[C@@H]1O[C@H](COP([O-])([O-])=O)[C@@H](O)[C@H]1O)C(N)=O"/>
                  <rdf:li rdf:resource="http://identifiers.org/Source/chebi:58467"/>
                </rdf:Bag>
              </bqbiol:is>
            </rdf:Description>
          </rdf:RDF>
        </sbml:annotation>
      </species>
      <species boundaryCondition="false" constant="false" hasOnlySubstanceUnits="false" id="M_MNXM237" name="(6S)-10-formyltetrahydrofolate" metaid="M_MNXM237" compartment="C_c" fbc:charge="-2" fbc:chemicalFormula="C20H21N7O7">
        <sbml:annotation xmlns:sbml="http://www.sbml.org/sbml/level3/version1/core">
          <rdf:RDF xmlns:rdf="http://www.w3.org/1999/02/22-rdf-syntax-ns#">
            <rdf:Description rdf:about="#M_MNXM237">
              <bqbiol:is xmlns:bqbiol="http://biomodels.net/biology-qualifiers/">
                <rdf:Bag>
                  <rdf:li rdf:resource="http://identifiers.org/InChI/InChI=1S/C20H23N7O7/c21-20-25-16-15(18(32)26-20)23-11(7-22-16)8-27(9-28)12-3-1-10(2-4-12)17(31)24-13(19(33)34)5-6-14(29)30/h1-4,9,11,13,23H,5-8H2,(H,24,31)(H,29,30)(H,33,34)(H4,21,22,25,26,32)/p-2/t11-,13+/m1/s1"/>
                  <rdf:li rdf:resource="http://identifiers.org/InChIKey/AUFGTPPARQZWDO-YPMHNXCESA-L"/>
                  <rdf:li rdf:resource="http://identifiers.org/Mass/471.4245"/>
                  <rdf:li rdf:resource="http://identifiers.org/SMILES/[H]C(=O)N(C[C@H]1CNc2[nH]c(N)nc(=O)c2N1)c1ccc(cc1)C(=O)N[C@@H](CCC([O-])=O)C([O-])=O"/>
                  <rdf:li rdf:resource="http://identifiers.org/Source/chebi:57454"/>
                </rdf:Bag>
              </bqbiol:is>
            </rdf:Description>
          </rdf:RDF>
        </sbml:annotation>
      </species>
      <species boundaryCondition="false" constant="false" hasOnlySubstanceUnits="false" id="M_MNXM32478" name="1-(5-phosphoribosyl)-4-succinamido-5-aminoimidazole" metaid="M_MNXM32478" compartment="C_c" fbc:charge="-2" fbc:chemicalFormula="C13H17N4O12P">
        <sbml:annotation xmlns:sbml="http://www.sbml.org/sbml/level3/version1/core">
          <rdf:RDF xmlns:rdf="http://www.w3.org/1999/02/22-rdf-syntax-ns#">
            <rdf:Description rdf:about="#M_MNXM32478">
              <bqbiol:is xmlns:bqbiol="http://biomodels.net/biology-qualifiers/">
                <rdf:Bag>
                  <rdf:li rdf:resource="http://identifiers.org/InChI/InChI=1S/C12H20N5O9P/c13-6(18)1-2-7(19)16-11-10(14)17(4-15-11)12-9(21)8(20)5(26-12)3-25-27(22,23)24/h4-5,8-9,12,20-21H,1-3,14H2,(H2,13,18)(H,16,19)(H2,22,23,24)/p-2/t5-,8-,9-,12-/m1/s1"/>
                  <rdf:li rdf:resource="http://identifiers.org/InChIKey/VDSCQGGPSPZSLA-JJNLEZRASA-L"/>
                  <rdf:li rdf:resource="http://identifiers.org/Mass/407.2743"/>
                  <rdf:li rdf:resource="http://identifiers.org/SMILES/[H][C@]1(COP([O-])([O-])=O)O[C@@]([H])(n2cnc(NC(=O)CCC(N)=O)c2N)[C@]([H])(O)[C@]1([H])O"/>
                  <rdf:li rdf:resource="http://identifiers.org/Source/chebi:28208"/>
                </rdf:Bag>
              </bqbiol:is>
            </rdf:Description>
          </rdf:RDF>
        </sbml:annotation>
      </species>
      <species boundaryCondition="false" constant="false" hasOnlySubstanceUnits="false" id="M_MNXM235" name="orotate" metaid="M_MNXM235" compartment="C_c" fbc:charge="-1" fbc:chemicalFormula="C5H3N2O4">
        <sbml:annotation xmlns:sbml="http://www.sbml.org/sbml/level3/version1/core">
          <rdf:RDF xmlns:rdf="http://www.w3.org/1999/02/22-rdf-syntax-ns#">
            <rdf:Description rdf:about="#M_MNXM235">
              <bqbiol:is xmlns:bqbiol="http://biomodels.net/biology-qualifiers/">
                <rdf:Bag>
                  <rdf:li rdf:resource="http://identifiers.org/InChI/InChI=1S/C5H4N2O4/c8-3-1-2(4(9)10)6-5(11)7-3/h1H,(H,9,10)(H2,6,7,8,11)/p-1"/>
                  <rdf:li rdf:resource="http://identifiers.org/InChIKey/PXQPEWDEAKTCGB-UHFFFAOYSA-M"/>
                  <rdf:li rdf:resource="http://identifiers.org/Mass/155.0889"/>
                  <rdf:li rdf:resource="http://identifiers.org/SMILES/[O-]C(=O)c1cc(=O)[nH]c(=O)[nH]1"/>
                  <rdf:li rdf:resource="http://identifiers.org/Source/chebi:30839"/>
                </rdf:Bag>
              </bqbiol:is>
            </rdf:Description>
          </rdf:RDF>
        </sbml:annotation>
      </species>
      <species boundaryCondition="false" constant="false" hasOnlySubstanceUnits="false" id="M_MNXM252" name="(S)-dihydroorotate" metaid="M_MNXM252" compartment="C_c" fbc:charge="-1" fbc:chemicalFormula="C5H5N2O4">
        <sbml:annotation xmlns:sbml="http://www.sbml.org/sbml/level3/version1/core">
          <rdf:RDF xmlns:rdf="http://www.w3.org/1999/02/22-rdf-syntax-ns#">
            <rdf:Description rdf:about="#M_MNXM252">
              <bqbiol:is xmlns:bqbiol="http://biomodels.net/biology-qualifiers/">
                <rdf:Bag>
                  <rdf:li rdf:resource="http://identifiers.org/InChI/InChI=1S/C5H6N2O4/c8-3-1-2(4(9)10)6-5(11)7-3/h2H,1H2,(H,9,10)(H2,6,7,8,11)/p-1/t2-/m0/s1"/>
                  <rdf:li rdf:resource="http://identifiers.org/InChIKey/UFIVEPVSAGBUSI-REOHCLBHSA-M"/>
                  <rdf:li rdf:resource="http://identifiers.org/Mass/157.1047"/>
                  <rdf:li rdf:resource="http://identifiers.org/SMILES/[O-]C(=O)[C@@H]1CC(=O)NC(=O)N1"/>
                  <rdf:li rdf:resource="http://identifiers.org/Source/chebi:30864"/>
                </rdf:Bag>
              </bqbiol:is>
            </rdf:Description>
          </rdf:RDF>
        </sbml:annotation>
      </species>
      <species boundaryCondition="false" constant="false" hasOnlySubstanceUnits="false" id="M_MNXM519" name="orotidine 5'-phosphate(3-)" metaid="M_MNXM519" compartment="C_c" fbc:charge="-3" fbc:chemicalFormula="C10H10N2O11P">
        <sbml:annotation xmlns:sbml="http://www.sbml.org/sbml/level3/version1/core">
          <rdf:RDF xmlns:rdf="http://www.w3.org/1999/02/22-rdf-syntax-ns#">
            <rdf:Description rdf:about="#M_MNXM519">
              <bqbiol:is xmlns:bqbiol="http://biomodels.net/biology-qualifiers/">
                <rdf:Bag>
                  <rdf:li rdf:resource="http://identifiers.org/InChI/InChI=1S/C10H13N2O11P/c13-5-1-3(9(16)17)12(10(18)11-5)8-7(15)6(14)4(23-8)2-22-24(19,20)21/h1,4,6-8,14-15H,2H2,(H,16,17)(H,11,13,18)(H2,19,20,21)/p-3/t4-,6-,7-,8-/m1/s1"/>
                  <rdf:li rdf:resource="http://identifiers.org/InChIKey/KYOBSHFOBAOFBF-XVFCMESISA-K"/>
                  <rdf:li rdf:resource="http://identifiers.org/Mass/365.1686"/>
                  <rdf:li rdf:resource="http://identifiers.org/SMILES/O[C@H]1[C@@H](O)[C@@H](O[C@@H]1COP([O-])([O-])=O)n1c(cc(=O)[nH]c1=O)C([O-])=O"/>
                  <rdf:li rdf:resource="http://identifiers.org/Source/chebi:57538"/>
                </rdf:Bag>
              </bqbiol:is>
            </rdf:Description>
          </rdf:RDF>
        </sbml:annotation>
      </species>
      <species boundaryCondition="false" constant="false" hasOnlySubstanceUnits="false" id="M_MNXM465" name="N-carbamoyl-L-aspartate(2-)" metaid="M_MNXM465" compartment="C_c" fbc:charge="-2" fbc:chemicalFormula="C5H6N2O5">
        <sbml:annotation xmlns:sbml="http://www.sbml.org/sbml/level3/version1/core">
          <rdf:RDF xmlns:rdf="http://www.w3.org/1999/02/22-rdf-syntax-ns#">
            <rdf:Description rdf:about="#M_MNXM465">
              <bqbiol:is xmlns:bqbiol="http://biomodels.net/biology-qualifiers/">
                <rdf:Bag>
                  <rdf:li rdf:resource="http://identifiers.org/InChI/InChI=1S/C5H8N2O5/c6-5(12)7-2(4(10)11)1-3(8)9/h2H,1H2,(H,8,9)(H,10,11)(H3,6,7,12)/p-2/t2-/m0/s1"/>
                  <rdf:li rdf:resource="http://identifiers.org/InChIKey/HLKXYZVTANABHZ-REOHCLBHSA-L"/>
                  <rdf:li rdf:resource="http://identifiers.org/Mass/174.1126"/>
                  <rdf:li rdf:resource="http://identifiers.org/SMILES/NC(=O)N[C@@H](CC([O-])=O)C([O-])=O"/>
                  <rdf:li rdf:resource="http://identifiers.org/Source/chebi:32814"/>
                </rdf:Bag>
              </bqbiol:is>
            </rdf:Description>
          </rdf:RDF>
        </sbml:annotation>
      </species>
      <species boundaryCondition="false" constant="false" hasOnlySubstanceUnits="false" id="M_MNXM162804" name="5'-Phosphoribosylformylglycinamidine" metaid="M_MNXM162804" compartment="C_c" fbc:charge="-2" fbc:chemicalFormula="C8H14N3O8P">
        <sbml:annotation xmlns:sbml="http://www.sbml.org/sbml/level3/version1/core">
          <rdf:RDF xmlns:rdf="http://www.w3.org/1999/02/22-rdf-syntax-ns#">
            <rdf:Description rdf:about="#M_MNXM162804">
              <bqbiol:is xmlns:bqbiol="http://biomodels.net/biology-qualifiers/">
                <rdf:Bag>
                  <rdf:li rdf:resource="http://identifiers.org/InChI/InChI=1S/C8H16N3O8P/c9-5(1-10-3-12)11-8-7(14)6(13)4(19-8)2-18-20(15,16)17/h3-4,6-8,13-14H,1-2H2,(H2,9,11)(H,10,12)(H2,15,16,17)/p-2/t4-,6-,7-,8-/m1/s1"/>
                  <rdf:li rdf:resource="http://identifiers.org/InChIKey/PMCOGCVKOAOZQM-XVFCMESISA-L"/>
                  <rdf:li rdf:resource="http://identifiers.org/Mass/311.1869"/>
                  <rdf:li rdf:resource="http://identifiers.org/SMILES/[H][C@]1(COP([O-])([O-])=O)O[C@@]([H])(N=C(N)CNC=O)[C@]([H])(O)[C@]1([H])O"/>
                  <rdf:li rdf:resource="http://identifiers.org/Source/seed:cpd02826"/>
                </rdf:Bag>
              </bqbiol:is>
            </rdf:Description>
          </rdf:RDF>
        </sbml:annotation>
      </species>
      <species boundaryCondition="false" constant="false" hasOnlySubstanceUnits="false" id="M_MNXM453" name="N(2)-formyl-N(1)-(5-phospho-D-ribosyl)glycinamide(2-)" metaid="M_MNXM453" compartment="C_c" fbc:charge="-2" fbc:chemicalFormula="C8H13N2O9P">
        <sbml:annotation xmlns:sbml="http://www.sbml.org/sbml/level3/version1/core">
          <rdf:RDF xmlns:rdf="http://www.w3.org/1999/02/22-rdf-syntax-ns#">
            <rdf:Description rdf:about="#M_MNXM453">
              <bqbiol:is xmlns:bqbiol="http://biomodels.net/biology-qualifiers/">
                <rdf:Bag>
                  <rdf:li rdf:resource="http://identifiers.org/InChI/InChI=1S/C8H15N2O9P/c11-3-9-1-5(12)10-8-7(14)6(13)4(19-8)2-18-20(15,16)17/h3-4,6-8,13-14H,1-2H2,(H,9,11)(H,10,12)(H2,15,16,17)/p-2/t4-,6-,7-,8?/m1/s1"/>
                  <rdf:li rdf:resource="http://identifiers.org/InChIKey/VDXLUNDMVKSKHO-ZRTZXPPTSA-L"/>
                  <rdf:li rdf:resource="http://identifiers.org/Mass/312.1717"/>
                  <rdf:li rdf:resource="http://identifiers.org/SMILES/O[C@H]1[C@@H](O)C(NC(=O)CNC=O)O[C@@H]1COP([O-])([O-])=O"/>
                  <rdf:li rdf:resource="http://identifiers.org/Source/chebi:58426"/>
                </rdf:Bag>
              </bqbiol:is>
            </rdf:Description>
          </rdf:RDF>
        </sbml:annotation>
      </species>
      <species boundaryCondition="false" constant="false" hasOnlySubstanceUnits="false" id="M_MNXM463" name="N(1)-(5-phospho-D-ribosyl)glycinamide(1-)" metaid="M_MNXM463" compartment="C_c" fbc:charge="-1" fbc:chemicalFormula="C7H14N2O8P">
        <sbml:annotation xmlns:sbml="http://www.sbml.org/sbml/level3/version1/core">
          <rdf:RDF xmlns:rdf="http://www.w3.org/1999/02/22-rdf-syntax-ns#">
            <rdf:Description rdf:about="#M_MNXM463">
              <bqbiol:is xmlns:bqbiol="http://biomodels.net/biology-qualifiers/">
                <rdf:Bag>
                  <rdf:li rdf:resource="http://identifiers.org/InChI/InChI=1S/C7H15N2O8P/c8-1-4(10)9-7-6(12)5(11)3(17-7)2-16-18(13,14)15/h3,5-7,11-12H,1-2,8H2,(H,9,10)(H2,13,14,15)/p-1/t3-,5-,6-,7?/m1/s1"/>
                  <rdf:li rdf:resource="http://identifiers.org/InChIKey/OBQMLSFOUZUIOB-HJZCUYRDSA-M"/>
                  <rdf:li rdf:resource="http://identifiers.org/Mass/285.169"/>
                  <rdf:li rdf:resource="http://identifiers.org/SMILES/[NH3+]CC(=O)NC1O[C@H](COP([O-])([O-])=O)[C@@H](O)[C@H]1O"/>
                  <rdf:li rdf:resource="http://identifiers.org/Source/chebi:58457"/>
                </rdf:Bag>
              </bqbiol:is>
            </rdf:Description>
          </rdf:RDF>
        </sbml:annotation>
      </species>
      <species boundaryCondition="false" constant="false" hasOnlySubstanceUnits="false" id="M_MNXM90003" name="5-phospho-beta-D-ribosylaminium(1-)" metaid="M_MNXM90003" compartment="C_c" fbc:charge="-1" fbc:chemicalFormula="C5H11NO7P">
        <sbml:annotation xmlns:sbml="http://www.sbml.org/sbml/level3/version1/core">
          <rdf:RDF xmlns:rdf="http://www.w3.org/1999/02/22-rdf-syntax-ns#">
            <rdf:Description rdf:about="#M_MNXM90003">
              <bqbiol:is xmlns:bqbiol="http://biomodels.net/biology-qualifiers/">
                <rdf:Bag>
                  <rdf:li rdf:resource="http://identifiers.org/InChI/InChI=1S/C5H12NO7P/c6-5-4(8)3(7)2(13-5)1-12-14(9,10)11/h2-5,7-8H,1,6H2,(H2,9,10,11)/p-1/t2-,3-,4-,5-/m1/s1"/>
                  <rdf:li rdf:resource="http://identifiers.org/InChIKey/SKCBPEVYGOQGJN-TXICZTDVSA-M"/>
                  <rdf:li rdf:resource="http://identifiers.org/Mass/228.1177"/>
                  <rdf:li rdf:resource="http://identifiers.org/SMILES/[NH3+][C@@H]1O[C@H](COP([O-])([O-])=O)[C@@H](O)[C@H]1O"/>
                  <rdf:li rdf:resource="http://identifiers.org/Source/chebi:58681"/>
                </rdf:Bag>
              </bqbiol:is>
            </rdf:Description>
          </rdf:RDF>
        </sbml:annotation>
      </species>
      <species boundaryCondition="false" constant="false" hasOnlySubstanceUnits="false" id="M_MNXM220" name="CDP" metaid="M_MNXM220" compartment="C_c" fbc:charge="-3" fbc:chemicalFormula="C9H12N3O11P2">
        <sbml:annotation xmlns:sbml="http://www.sbml.org/sbml/level3/version1/core">
          <rdf:RDF xmlns:rdf="http://www.w3.org/1999/02/22-rdf-syntax-ns#">
            <rdf:Description rdf:about="#M_MNXM220">
              <bqbiol:is xmlns:bqbiol="http://biomodels.net/biology-qualifiers/">
                <rdf:Bag>
                  <rdf:li rdf:resource="http://identifiers.org/InChI/InChI=1S/C9H15N3O11P2/c10-5-1-2-12(9(15)11-5)8-7(14)6(13)4(22-8)3-21-25(19,20)23-24(16,17)18/h1-2,4,6-8,13-14H,3H2,(H,19,20)(H2,10,11,15)(H2,16,17,18)/p-3/t4-,6-,7-,8-/m1/s1"/>
                  <rdf:li rdf:resource="http://identifiers.org/InChIKey/ZWIADYZPOWUWEW-XVFCMESISA-K"/>
                  <rdf:li rdf:resource="http://identifiers.org/Mass/400.1542"/>
                  <rdf:li rdf:resource="http://identifiers.org/SMILES/Nc1ccn([C@@H]2O[C@H](COP([O-])(=O)OP([O-])([O-])=O)[C@@H](O)[C@H]2O)c(=O)n1"/>
                  <rdf:li rdf:resource="http://identifiers.org/Source/chebi:58069"/>
                </rdf:Bag>
              </bqbiol:is>
            </rdf:Description>
          </rdf:RDF>
        </sbml:annotation>
      </species>
      <species boundaryCondition="false" constant="false" hasOnlySubstanceUnits="false" id="M_MNXM411" name="dCDP" metaid="M_MNXM411" compartment="C_c" fbc:charge="-3" fbc:chemicalFormula="C9H12N3O10P2">
        <sbml:annotation xmlns:sbml="http://www.sbml.org/sbml/level3/version1/core">
          <rdf:RDF xmlns:rdf="http://www.w3.org/1999/02/22-rdf-syntax-ns#">
            <rdf:Description rdf:about="#M_MNXM411">
              <bqbiol:is xmlns:bqbiol="http://biomodels.net/biology-qualifiers/">
                <rdf:Bag>
                  <rdf:li rdf:resource="http://identifiers.org/InChI/InChI=1S/C9H15N3O10P2/c10-7-1-2-12(9(14)11-7)8-3-5(13)6(21-8)4-20-24(18,19)22-23(15,16)17/h1-2,5-6,8,13H,3-4H2,(H,18,19)(H2,10,11,14)(H2,15,16,17)/p-3/t5-,6+,8+/m0/s1"/>
                  <rdf:li rdf:resource="http://identifiers.org/InChIKey/FTDHDKPUHBLBTL-SHYZEUOFSA-K"/>
                  <rdf:li rdf:resource="http://identifiers.org/Mass/384.1548"/>
                  <rdf:li rdf:resource="http://identifiers.org/SMILES/[H][C@]1(COP([O-])(=O)OP([O-])([O-])=O)O[C@]([H])(C[C@@H]1O)n1ccc(N)nc1=O"/>
                  <rdf:li rdf:resource="http://identifiers.org/Source/chebi:58593"/>
                </rdf:Bag>
              </bqbiol:is>
            </rdf:Description>
          </rdf:RDF>
        </sbml:annotation>
      </species>
      <species boundaryCondition="false" constant="false" hasOnlySubstanceUnits="false" id="M_MNXM360" name="dCTP" metaid="M_MNXM360" compartment="C_c" fbc:charge="-4" fbc:chemicalFormula="C9H12N3O13P3">
        <sbml:annotation xmlns:sbml="http://www.sbml.org/sbml/level3/version1/core">
          <rdf:RDF xmlns:rdf="http://www.w3.org/1999/02/22-rdf-syntax-ns#">
            <rdf:Description rdf:about="#M_MNXM360">
              <bqbiol:is xmlns:bqbiol="http://biomodels.net/biology-qualifiers/">
                <rdf:Bag>
                  <rdf:li rdf:resource="http://identifiers.org/InChI/InChI=1S/C9H16N3O13P3/c10-7-1-2-12(9(14)11-7)8-3-5(13)6(23-8)4-22-27(18,19)25-28(20,21)24-26(15,16)17/h1-2,5-6,8,13H,3-4H2,(H,18,19)(H,20,21)(H2,10,11,14)(H2,15,16,17)/p-4/t5-,6+,8+/m0/s1"/>
                  <rdf:li rdf:resource="http://identifiers.org/InChIKey/RGWHQCVHVJXOKC-SHYZEUOFSA-J"/>
                  <rdf:li rdf:resource="http://identifiers.org/Mass/463.1274"/>
                  <rdf:li rdf:resource="http://identifiers.org/SMILES/Nc1ccn([C@H]2C[C@H](O)[C@@H](COP([O-])(=O)OP([O-])(=O)OP([O-])([O-])=O)O2)c(=O)n1"/>
                  <rdf:li rdf:resource="http://identifiers.org/Source/chebi:61481"/>
                </rdf:Bag>
              </bqbiol:is>
            </rdf:Description>
          </rdf:RDF>
        </sbml:annotation>
      </species>
      <species boundaryCondition="false" constant="false" hasOnlySubstanceUnits="false" id="M_MNXM572" name="dUDP" metaid="M_MNXM572" compartment="C_c" fbc:charge="-3" fbc:chemicalFormula="C9H11N2O11P2">
        <sbml:annotation xmlns:sbml="http://www.sbml.org/sbml/level3/version1/core">
          <rdf:RDF xmlns:rdf="http://www.w3.org/1999/02/22-rdf-syntax-ns#">
            <rdf:Description rdf:about="#M_MNXM572">
              <bqbiol:is xmlns:bqbiol="http://biomodels.net/biology-qualifiers/">
                <rdf:Bag>
                  <rdf:li rdf:resource="http://identifiers.org/InChI/InChI=1S/C9H14N2O11P2/c12-5-3-8(11-2-1-7(13)10-9(11)14)21-6(5)4-20-24(18,19)22-23(15,16)17/h1-2,5-6,8,12H,3-4H2,(H,18,19)(H,10,13,14)(H2,15,16,17)/p-3/t5-,6+,8+/m0/s1"/>
                  <rdf:li rdf:resource="http://identifiers.org/InChIKey/QHWZTVCCBMIIKE-SHYZEUOFSA-K"/>
                  <rdf:li rdf:resource="http://identifiers.org/Mass/385.1396"/>
                  <rdf:li rdf:resource="http://identifiers.org/SMILES/O[C@H]1C[C@@H](O[C@@H]1COP([O-])(=O)OP([O-])([O-])=O)n1ccc(=O)[nH]c1=O"/>
                  <rdf:li rdf:resource="http://identifiers.org/Source/chebi:60471"/>
                </rdf:Bag>
              </bqbiol:is>
            </rdf:Description>
          </rdf:RDF>
        </sbml:annotation>
      </species>
      <species boundaryCondition="false" constant="false" hasOnlySubstanceUnits="false" id="M_MNXM452" name="dUTP" metaid="M_MNXM452" compartment="C_c" fbc:charge="-4" fbc:chemicalFormula="C9H11N2O14P3">
        <sbml:annotation xmlns:sbml="http://www.sbml.org/sbml/level3/version1/core">
          <rdf:RDF xmlns:rdf="http://www.w3.org/1999/02/22-rdf-syntax-ns#">
            <rdf:Description rdf:about="#M_MNXM452">
              <bqbiol:is xmlns:bqbiol="http://biomodels.net/biology-qualifiers/">
                <rdf:Bag>
                  <rdf:li rdf:resource="http://identifiers.org/InChI/InChI=1S/C9H15N2O14P3/c12-5-3-8(11-2-1-7(13)10-9(11)14)23-6(5)4-22-27(18,19)25-28(20,21)24-26(15,16)17/h1-2,5-6,8,12H,3-4H2,(H,18,19)(H,20,21)(H,10,13,14)(H2,15,16,17)/p-4/t5-,6+,8+/m0/s1"/>
                  <rdf:li rdf:resource="http://identifiers.org/InChIKey/AHCYMLUZIRLXAA-SHYZEUOFSA-J"/>
                  <rdf:li rdf:resource="http://identifiers.org/Mass/464.1121"/>
                  <rdf:li rdf:resource="http://identifiers.org/SMILES/O[C@H]1C[C@@H](O[C@@H]1COP([O-])(=O)OP([O-])(=O)OP([O-])([O-])=O)n1ccc(=O)[nH]c1=O"/>
                  <rdf:li rdf:resource="http://identifiers.org/Source/chebi:61555"/>
                </rdf:Bag>
              </bqbiol:is>
            </rdf:Description>
          </rdf:RDF>
        </sbml:annotation>
      </species>
      <species boundaryCondition="false" constant="false" hasOnlySubstanceUnits="false" id="M_MNXM234" name="dUMP" metaid="M_MNXM234" compartment="C_c" fbc:charge="-2" fbc:chemicalFormula="C9H11N2O8P">
        <sbml:annotation xmlns:sbml="http://www.sbml.org/sbml/level3/version1/core">
          <rdf:RDF xmlns:rdf="http://www.w3.org/1999/02/22-rdf-syntax-ns#">
            <rdf:Description rdf:about="#M_MNXM234">
              <bqbiol:is xmlns:bqbiol="http://biomodels.net/biology-qualifiers/">
                <rdf:Bag>
                  <rdf:li rdf:resource="http://identifiers.org/InChI/InChI=1S/C9H13N2O8P/c12-5-3-8(11-2-1-7(13)10-9(11)14)19-6(5)4-18-20(15,16)17/h1-2,5-6,8,12H,3-4H2,(H,10,13,14)(H2,15,16,17)/p-2/t5-,6+,8+/m0/s1"/>
                  <rdf:li rdf:resource="http://identifiers.org/InChIKey/JSRLJPSBLDHEIO-SHYZEUOFSA-L"/>
                  <rdf:li rdf:resource="http://identifiers.org/Mass/306.1671"/>
                  <rdf:li rdf:resource="http://identifiers.org/SMILES/O[C@H]1C[C@@H](O[C@@H]1COP([O-])([O-])=O)n1ccc(=O)[nH]c1=O"/>
                  <rdf:li rdf:resource="http://identifiers.org/Source/chebi:246422"/>
                </rdf:Bag>
              </bqbiol:is>
            </rdf:Description>
          </rdf:RDF>
        </sbml:annotation>
      </species>
      <species boundaryCondition="false" constant="false" hasOnlySubstanceUnits="false" id="M_MNXM394" name="dTTP" metaid="M_MNXM394" compartment="C_c" fbc:charge="-4" fbc:chemicalFormula="C10H13N2O14P3">
        <sbml:annotation xmlns:sbml="http://www.sbml.org/sbml/level3/version1/core">
          <rdf:RDF xmlns:rdf="http://www.w3.org/1999/02/22-rdf-syntax-ns#">
            <rdf:Description rdf:about="#M_MNXM394">
              <bqbiol:is xmlns:bqbiol="http://biomodels.net/biology-qualifiers/">
                <rdf:Bag>
                  <rdf:li rdf:resource="http://identifiers.org/InChI/InChI=1S/C10H17N2O14P3/c1-5-3-12(10(15)11-9(5)14)8-2-6(13)7(24-8)4-23-28(19,20)26-29(21,22)25-27(16,17)18/h3,6-8,13H,2,4H2,1H3,(H,19,20)(H,21,22)(H,11,14,15)(H2,16,17,18)/p-4/t6-,7+,8+/m0/s1"/>
                  <rdf:li rdf:resource="http://identifiers.org/InChIKey/NHVNXKFIZYSCEB-XLPZGREQSA-J"/>
                  <rdf:li rdf:resource="http://identifiers.org/Mass/478.1387"/>
                  <rdf:li rdf:resource="http://identifiers.org/SMILES/Cc1cn([C@H]2C[C@H](O)[C@@H](COP([O-])(=O)OP([O-])(=O)OP([O-])([O-])=O)O2)c(=O)[nH]c1=O"/>
                  <rdf:li rdf:resource="http://identifiers.org/Source/chebi:37568"/>
                </rdf:Bag>
              </bqbiol:is>
            </rdf:Description>
          </rdf:RDF>
        </sbml:annotation>
      </species>
      <species boundaryCondition="false" constant="false" hasOnlySubstanceUnits="false" id="M_MNXM152" name="dTDP" metaid="M_MNXM152" compartment="C_c" fbc:charge="-3" fbc:chemicalFormula="C10H13N2O11P2">
        <sbml:annotation xmlns:sbml="http://www.sbml.org/sbml/level3/version1/core">
          <rdf:RDF xmlns:rdf="http://www.w3.org/1999/02/22-rdf-syntax-ns#">
            <rdf:Description rdf:about="#M_MNXM152">
              <bqbiol:is xmlns:bqbiol="http://biomodels.net/biology-qualifiers/">
                <rdf:Bag>
                  <rdf:li rdf:resource="http://identifiers.org/InChI/InChI=1S/C10H16N2O11P2/c1-5-3-12(10(15)11-9(5)14)8-2-6(13)7(22-8)4-21-25(19,20)23-24(16,17)18/h3,6-8,13H,2,4H2,1H3,(H,19,20)(H,11,14,15)(H2,16,17,18)/p-3/t6-,7+,8+/m0/s1"/>
                  <rdf:li rdf:resource="http://identifiers.org/InChIKey/UJLXYODCHAELLY-XLPZGREQSA-K"/>
                  <rdf:li rdf:resource="http://identifiers.org/Mass/399.1662"/>
                  <rdf:li rdf:resource="http://identifiers.org/SMILES/Cc1cn([C@H]2C[C@H](O)[C@@H](COP([O-])(=O)OP([O-])([O-])=O)O2)c(=O)[nH]c1=O"/>
                  <rdf:li rdf:resource="http://identifiers.org/Source/chebi:58369"/>
                </rdf:Bag>
              </bqbiol:is>
            </rdf:Description>
          </rdf:RDF>
        </sbml:annotation>
      </species>
      <species boundaryCondition="false" constant="false" hasOnlySubstanceUnits="false" id="M_MNXM257" name="dTMP" metaid="M_MNXM257" compartment="C_c" fbc:charge="-2" fbc:chemicalFormula="C10H13N2O8P">
        <sbml:annotation xmlns:sbml="http://www.sbml.org/sbml/level3/version1/core">
          <rdf:RDF xmlns:rdf="http://www.w3.org/1999/02/22-rdf-syntax-ns#">
            <rdf:Description rdf:about="#M_MNXM257">
              <bqbiol:is xmlns:bqbiol="http://biomodels.net/biology-qualifiers/">
                <rdf:Bag>
                  <rdf:li rdf:resource="http://identifiers.org/InChI/InChI=1S/C10H15N2O8P/c1-5-3-12(10(15)11-9(5)14)8-2-6(13)7(20-8)4-19-21(16,17)18/h3,6-8,13H,2,4H2,1H3,(H,11,14,15)(H2,16,17,18)/p-2/t6-,7+,8+/m0/s1"/>
                  <rdf:li rdf:resource="http://identifiers.org/InChIKey/GYOZYWVXFNDGLU-XLPZGREQSA-L"/>
                  <rdf:li rdf:resource="http://identifiers.org/Mass/320.1937"/>
                  <rdf:li rdf:resource="http://identifiers.org/SMILES/Cc1cn([C@H]2C[C@H](O)[C@@H](COP([O-])([O-])=O)O2)c(=O)[nH]c1=O"/>
                  <rdf:li rdf:resource="http://identifiers.org/Source/chebi:63528"/>
                </rdf:Bag>
              </bqbiol:is>
            </rdf:Description>
          </rdf:RDF>
        </sbml:annotation>
      </species>
      <species boundaryCondition="false" constant="false" hasOnlySubstanceUnits="false" id="M_MNXM511" name="5,10-methenyltetrahydrofolate" metaid="M_MNXM511" compartment="C_c" fbc:charge="-1" fbc:chemicalFormula="C20H20N7O6">
        <sbml:annotation xmlns:sbml="http://www.sbml.org/sbml/level3/version1/core">
          <rdf:RDF xmlns:rdf="http://www.w3.org/1999/02/22-rdf-syntax-ns#">
            <rdf:Description rdf:about="#M_MNXM511">
              <bqbiol:is xmlns:bqbiol="http://biomodels.net/biology-qualifiers/">
                <rdf:Bag>
                  <rdf:li rdf:resource="http://identifiers.org/InChI/InChI=1S/C20H21N7O6/c21-20-24-16-15(18(31)25-20)27-9-26(8-12(27)7-22-16)11-3-1-10(2-4-11)17(30)23-13(19(32)33)5-6-14(28)29/h1-4,9,12-13H,5-8H2,(H6-,21,22,23,24,25,28,29,30,31,32,33)/p-1/t12-,13+/m1/s1"/>
                  <rdf:li rdf:resource="http://identifiers.org/InChIKey/MEANFMOQMXYMCT-OLZOCXBDSA-M"/>
                  <rdf:li rdf:resource="http://identifiers.org/Mass/454.4166"/>
                  <rdf:li rdf:resource="http://identifiers.org/SMILES/[H][C@@]12C[N+](=CN1c1c(NC2)[nH]c(N)nc1=O)c1ccc(cc1)C(=O)N[C@@H](CCC([O-])=O)C([O-])=O"/>
                  <rdf:li rdf:resource="http://identifiers.org/Source/chebi:57455"/>
                </rdf:Bag>
              </bqbiol:is>
            </rdf:Description>
          </rdf:RDF>
        </sbml:annotation>
      </species>
      <species boundaryCondition="false" constant="false" hasOnlySubstanceUnits="false" id="M_MNXM1392" name="5-formyltetrahydrofolate" metaid="M_MNXM1392" compartment="C_c" fbc:charge="-2" fbc:chemicalFormula="C20H21N7O7">
        <sbml:annotation xmlns:sbml="http://www.sbml.org/sbml/level3/version1/core">
          <rdf:RDF xmlns:rdf="http://www.w3.org/1999/02/22-rdf-syntax-ns#">
            <rdf:Description rdf:about="#M_MNXM1392">
              <bqbiol:is xmlns:bqbiol="http://biomodels.net/biology-qualifiers/">
                <rdf:Bag>
                  <rdf:li rdf:resource="http://identifiers.org/InChI/InChI=1S/C20H23N7O7/c21-20-25-16-15(18(32)26-20)27(9-28)12(8-23-16)7-22-11-3-1-10(2-4-11)17(31)24-13(19(33)34)5-6-14(29)30/h1-4,9,12-13,22H,5-8H2,(H,24,31)(H,29,30)(H,33,34)(H4,21,23,25,26,32)/p-2/t12-,13-/m0/s1"/>
                  <rdf:li rdf:resource="http://identifiers.org/InChIKey/VVIAGPKUTFNRDU-STQMWFEESA-L"/>
                  <rdf:li rdf:resource="http://identifiers.org/Mass/471.4245"/>
                  <rdf:li rdf:resource="http://identifiers.org/SMILES/[H]C(=O)N1[C@@H](CNc2ccc(cc2)C(=O)N[C@@H](CCC([O-])=O)C([O-])=O)CNc2[nH]c(N)nc(=O)c12"/>
                  <rdf:li rdf:resource="http://identifiers.org/Source/chebi:57457"/>
                </rdf:Bag>
              </bqbiol:is>
            </rdf:Description>
          </rdf:RDF>
        </sbml:annotation>
      </species>
      <species boundaryCondition="false" constant="false" hasOnlySubstanceUnits="false" id="M_MNXM39" name="formate" metaid="M_MNXM39" compartment="C_c" fbc:charge="-1" fbc:chemicalFormula="CHO2">
        <sbml:annotation xmlns:sbml="http://www.sbml.org/sbml/level3/version1/core">
          <rdf:RDF xmlns:rdf="http://www.w3.org/1999/02/22-rdf-syntax-ns#">
            <rdf:Description rdf:about="#M_MNXM39">
              <bqbiol:is xmlns:bqbiol="http://biomodels.net/biology-qualifiers/">
                <rdf:Bag>
                  <rdf:li rdf:resource="http://identifiers.org/InChI/InChI=1S/CH2O2/c2-1-3/h1H,(H,2,3)/p-1"/>
                  <rdf:li rdf:resource="http://identifiers.org/InChIKey/BDAGIHXWWSANSR-UHFFFAOYSA-M"/>
                  <rdf:li rdf:resource="http://identifiers.org/Mass/45.018"/>
                  <rdf:li rdf:resource="http://identifiers.org/SMILES/[H]C([O-])=O"/>
                  <rdf:li rdf:resource="http://identifiers.org/Source/chebi:15740"/>
                </rdf:Bag>
              </bqbiol:is>
            </rdf:Description>
          </rdf:RDF>
        </sbml:annotation>
      </species>
      <species boundaryCondition="false" constant="false" hasOnlySubstanceUnits="false" id="M_MNXM370" name="D-glucosamine 6-phosphate" metaid="M_MNXM370" compartment="C_c" fbc:charge="-1" fbc:chemicalFormula="C6H13NO8P">
        <sbml:annotation xmlns:sbml="http://www.sbml.org/sbml/level3/version1/core">
          <rdf:RDF xmlns:rdf="http://www.w3.org/1999/02/22-rdf-syntax-ns#">
            <rdf:Description rdf:about="#M_MNXM370">
              <bqbiol:is xmlns:bqbiol="http://biomodels.net/biology-qualifiers/">
                <rdf:Bag>
                  <rdf:li rdf:resource="http://identifiers.org/InChI/InChI=1S/C6H14NO8P/c7-3-5(9)4(8)2(15-6(3)10)1-14-16(11,12)13/h2-6,8-10H,1,7H2,(H2,11,12,13)/p-1/t2-,3-,4-,5-,6?/m1/s1"/>
                  <rdf:li rdf:resource="http://identifiers.org/InChIKey/XHMJOUIAFHJHBW-IVMDWMLBSA-M"/>
                  <rdf:li rdf:resource="http://identifiers.org/Mass/258.1436"/>
                  <rdf:li rdf:resource="http://identifiers.org/SMILES/[NH3+][C@H]1C(O)O[C@H](COP([O-])([O-])=O)[C@@H](O)[C@@H]1O"/>
                  <rdf:li rdf:resource="http://identifiers.org/Source/chebi:58725"/>
                </rdf:Bag>
              </bqbiol:is>
            </rdf:Description>
          </rdf:RDF>
        </sbml:annotation>
      </species>
      <species boundaryCondition="false" constant="false" hasOnlySubstanceUnits="false" id="M_MNXM969" name="alpha-D-glucosamine 1-phosphate" metaid="M_MNXM969" compartment="C_c" fbc:charge="-1" fbc:chemicalFormula="C6H13NO8P">
        <sbml:annotation xmlns:sbml="http://www.sbml.org/sbml/level3/version1/core">
          <rdf:RDF xmlns:rdf="http://www.w3.org/1999/02/22-rdf-syntax-ns#">
            <rdf:Description rdf:about="#M_MNXM969">
              <bqbiol:is xmlns:bqbiol="http://biomodels.net/biology-qualifiers/">
                <rdf:Bag>
                  <rdf:li rdf:resource="http://identifiers.org/InChI/InChI=1S/C6H14NO8P/c7-3-5(10)4(9)2(1-8)14-6(3)15-16(11,12)13/h2-6,8-10H,1,7H2,(H2,11,12,13)/p-1/t2-,3-,4-,5-,6-/m1/s1"/>
                  <rdf:li rdf:resource="http://identifiers.org/InChIKey/YMJBYRVFGYXULK-QZABAPFNSA-M"/>
                  <rdf:li rdf:resource="http://identifiers.org/Mass/258.1436"/>
                  <rdf:li rdf:resource="http://identifiers.org/SMILES/[NH3+][C@@H]1[C@@H](O)[C@H](O)[C@@H](CO)O[C@@H]1OP([O-])([O-])=O"/>
                  <rdf:li rdf:resource="http://identifiers.org/Source/chebi:58516"/>
                </rdf:Bag>
              </bqbiol:is>
            </rdf:Description>
          </rdf:RDF>
        </sbml:annotation>
      </species>
      <species boundaryCondition="false" constant="false" hasOnlySubstanceUnits="false" id="M_MNXM340" name="N-acetyl-alpha-D-glucosamine 1-phosphate" metaid="M_MNXM340" compartment="C_c" fbc:charge="-2" fbc:chemicalFormula="C8H14NO9P">
        <sbml:annotation xmlns:sbml="http://www.sbml.org/sbml/level3/version1/core">
          <rdf:RDF xmlns:rdf="http://www.w3.org/1999/02/22-rdf-syntax-ns#">
            <rdf:Description rdf:about="#M_MNXM340">
              <bqbiol:is xmlns:bqbiol="http://biomodels.net/biology-qualifiers/">
                <rdf:Bag>
                  <rdf:li rdf:resource="http://identifiers.org/InChI/InChI=1S/C8H16NO9P/c1-3(11)9-5-7(13)6(12)4(2-10)17-8(5)18-19(14,15)16/h4-8,10,12-13H,2H2,1H3,(H,9,11)(H2,14,15,16)/p-2/t4-,5-,6-,7-,8-/m1/s1"/>
                  <rdf:li rdf:resource="http://identifiers.org/InChIKey/FZLJPEPAYPUMMR-FMDGEEDCSA-L"/>
                  <rdf:li rdf:resource="http://identifiers.org/Mass/299.1729"/>
                  <rdf:li rdf:resource="http://identifiers.org/SMILES/CC(=O)N[C@@H]1[C@@H](O)[C@H](O)[C@@H](CO)O[C@@H]1OP([O-])([O-])=O"/>
                  <rdf:li rdf:resource="http://identifiers.org/Source/chebi:57776"/>
                </rdf:Bag>
              </bqbiol:is>
            </rdf:Description>
          </rdf:RDF>
        </sbml:annotation>
      </species>
      <species boundaryCondition="false" constant="false" hasOnlySubstanceUnits="false" id="M_MNXM47" name="UDP-N-acetyl-alpha-D-glucosamine" metaid="M_MNXM47" compartment="C_c" fbc:charge="-2" fbc:chemicalFormula="C17H25N3O17P2">
        <sbml:annotation xmlns:sbml="http://www.sbml.org/sbml/level3/version1/core">
          <rdf:RDF xmlns:rdf="http://www.w3.org/1999/02/22-rdf-syntax-ns#">
            <rdf:Description rdf:about="#M_MNXM47">
              <bqbiol:is xmlns:bqbiol="http://biomodels.net/biology-qualifiers/">
                <rdf:Bag>
                  <rdf:li rdf:resource="http://identifiers.org/InChI/InChI=1S/C17H27N3O17P2/c1-6(22)18-10-13(26)11(24)7(4-21)35-16(10)36-39(31,32)37-38(29,30)33-5-8-12(25)14(27)15(34-8)20-3-2-9(23)19-17(20)28/h2-3,7-8,10-16,21,24-27H,4-5H2,1H3,(H,18,22)(H,29,30)(H,31,32)(H,19,23,28)/p-2/t7-,8-,10-,11-,12-,13-,14-,15-,16-/m1/s1"/>
                  <rdf:li rdf:resource="http://identifiers.org/InChIKey/LFTYTUAZOPRMMI-CFRASDGPSA-L"/>
                  <rdf:li rdf:resource="http://identifiers.org/Mass/605.3389"/>
                  <rdf:li rdf:resource="http://identifiers.org/SMILES/CC(=O)N[C@@H]1[C@@H](O)[C@H](O)[C@@H](CO)O[C@@H]1OP([O-])(=O)OP([O-])(=O)OC[C@H]1O[C@H]([C@H](O)[C@@H]1O)n1ccc(=O)[nH]c1=O"/>
                  <rdf:li rdf:resource="http://identifiers.org/Source/chebi:57705"/>
                </rdf:Bag>
              </bqbiol:is>
            </rdf:Description>
          </rdf:RDF>
        </sbml:annotation>
      </species>
      <species boundaryCondition="false" constant="false" hasOnlySubstanceUnits="false" id="M_MNXM1688" name="UDP-N-acetyl-3-O-(1-carboxyvinyl)-alpha-D-glucosamine" metaid="M_MNXM1688" compartment="C_c" fbc:charge="-3" fbc:chemicalFormula="C20H26N3O19P2">
        <sbml:annotation xmlns:sbml="http://www.sbml.org/sbml/level3/version1/core">
          <rdf:RDF xmlns:rdf="http://www.w3.org/1999/02/22-rdf-syntax-ns#">
            <rdf:Description rdf:about="#M_MNXM1688">
              <bqbiol:is xmlns:bqbiol="http://biomodels.net/biology-qualifiers/">
                <rdf:Bag>
                  <rdf:li rdf:resource="http://identifiers.org/InChI/InChI=1S/C20H29N3O19P2/c1-7(18(30)31)38-16-12(21-8(2)25)19(40-9(5-24)14(16)28)41-44(35,36)42-43(33,34)37-6-10-13(27)15(29)17(39-10)23-4-3-11(26)22-20(23)32/h3-4,9-10,12-17,19,24,27-29H,1,5-6H2,2H3,(H,21,25)(H,30,31)(H,33,34)(H,35,36)(H,22,26,32)/p-3/t9-,10-,12-,13-,14-,15-,16-,17-,19-/m1/s1"/>
                  <rdf:li rdf:resource="http://identifiers.org/InChIKey/BEGZZYPUNCJHKP-DBYWSUQTSA-K"/>
                  <rdf:li rdf:resource="http://identifiers.org/Mass/674.3783"/>
                  <rdf:li rdf:resource="http://identifiers.org/SMILES/CC(=O)N[C@H]1[C@@H](OP([O-])(=O)OP([O-])(=O)OC[C@H]2O[C@H]([C@H](O)[C@@H]2O)n2ccc(=O)[nH]c2=O)O[C@H](CO)[C@@H](O)[C@@H]1OC(=C)C([O-])=O"/>
                  <rdf:li rdf:resource="http://identifiers.org/Source/chebi:68483"/>
                </rdf:Bag>
              </bqbiol:is>
            </rdf:Description>
          </rdf:RDF>
        </sbml:annotation>
      </species>
      <species boundaryCondition="false" constant="false" hasOnlySubstanceUnits="false" id="M_MNXM785" name="UDP-N-acetyl-alpha-D-muramate" metaid="M_MNXM785" compartment="C_c" fbc:charge="-3" fbc:chemicalFormula="C20H28N3O19P2">
        <sbml:annotation xmlns:sbml="http://www.sbml.org/sbml/level3/version1/core">
          <rdf:RDF xmlns:rdf="http://www.w3.org/1999/02/22-rdf-syntax-ns#">
            <rdf:Description rdf:about="#M_MNXM785">
              <bqbiol:is xmlns:bqbiol="http://biomodels.net/biology-qualifiers/">
                <rdf:Bag>
                  <rdf:li rdf:resource="http://identifiers.org/InChI/InChI=1S/C20H31N3O19P2/c1-7(18(30)31)38-16-12(21-8(2)25)19(40-9(5-24)14(16)28)41-44(35,36)42-43(33,34)37-6-10-13(27)15(29)17(39-10)23-4-3-11(26)22-20(23)32/h3-4,7,9-10,12-17,19,24,27-29H,5-6H2,1-2H3,(H,21,25)(H,30,31)(H,33,34)(H,35,36)(H,22,26,32)/p-3/t7-,9-,10-,12-,13-,14-,15-,16-,17-,19-/m1/s1"/>
                  <rdf:li rdf:resource="http://identifiers.org/InChIKey/NQBRVZNDBBMBLJ-MQTLHLSBSA-K"/>
                  <rdf:li rdf:resource="http://identifiers.org/Mass/676.3942"/>
                  <rdf:li rdf:resource="http://identifiers.org/SMILES/C[C@@H](O[C@H]1[C@H](O)[C@@H](CO)O[C@H](OP([O-])(=O)OP([O-])(=O)OC[C@H]2O[C@H]([C@H](O)[C@@H]2O)n2ccc(=O)[nH]c2=O)[C@@H]1NC(C)=O)C([O-])=O"/>
                  <rdf:li rdf:resource="http://identifiers.org/Source/chebi:70757"/>
                </rdf:Bag>
              </bqbiol:is>
            </rdf:Description>
          </rdf:RDF>
        </sbml:annotation>
      </species>
      <species boundaryCondition="false" constant="false" hasOnlySubstanceUnits="false" id="M_MNXM1953" name="UDP-N-acetyl-alpha-D-muramoyl-L-alanine" metaid="M_MNXM1953" compartment="C_c" fbc:charge="-3" fbc:chemicalFormula="C23H33N4O20P2">
        <sbml:annotation xmlns:sbml="http://www.sbml.org/sbml/level3/version1/core">
          <rdf:RDF xmlns:rdf="http://www.w3.org/1999/02/22-rdf-syntax-ns#">
            <rdf:Description rdf:about="#M_MNXM1953">
              <bqbiol:is xmlns:bqbiol="http://biomodels.net/biology-qualifiers/">
                <rdf:Bag>
                  <rdf:li rdf:resource="http://identifiers.org/InChI/InChI=1S/C23H36N4O20P2/c1-8(21(35)36)24-19(34)9(2)43-18-14(25-10(3)29)22(45-11(6-28)16(18)32)46-49(40,41)47-48(38,39)42-7-12-15(31)17(33)20(44-12)27-5-4-13(30)26-23(27)37/h4-5,8-9,11-12,14-18,20,22,28,31-33H,6-7H2,1-3H3,(H,24,34)(H,25,29)(H,35,36)(H,38,39)(H,40,41)(H,26,30,37)/p-3/t8-,9+,11+,12+,14+,15+,16+,17+,18+,20+,22+/m0/s1"/>
                  <rdf:li rdf:resource="http://identifiers.org/InChIKey/NTMMCWJNQNKACG-KBKUWGQMSA-K"/>
                  <rdf:li rdf:resource="http://identifiers.org/Mass/747.4721"/>
                  <rdf:li rdf:resource="http://identifiers.org/SMILES/C[C@H](NC(=O)[C@@H](C)O[C@H]1[C@H](O)[C@@H](CO)O[C@H](OP([O-])(=O)OP([O-])(=O)OC[C@H]2O[C@H]([C@H](O)[C@@H]2O)n2ccc(=O)[nH]c2=O)[C@@H]1NC(C)=O)C([O-])=O"/>
                  <rdf:li rdf:resource="http://identifiers.org/Source/chebi:83898"/>
                </rdf:Bag>
              </bqbiol:is>
            </rdf:Description>
          </rdf:RDF>
        </sbml:annotation>
      </species>
      <species boundaryCondition="false" constant="false" hasOnlySubstanceUnits="false" id="M_MNXM331" name="D-glutamate" metaid="M_MNXM331" compartment="C_c" fbc:charge="-1" fbc:chemicalFormula="C5H8NO4">
        <sbml:annotation xmlns:sbml="http://www.sbml.org/sbml/level3/version1/core">
          <rdf:RDF xmlns:rdf="http://www.w3.org/1999/02/22-rdf-syntax-ns#">
            <rdf:Description rdf:about="#M_MNXM331">
              <bqbiol:is xmlns:bqbiol="http://biomodels.net/biology-qualifiers/">
                <rdf:Bag>
                  <rdf:li rdf:resource="http://identifiers.org/InChI/InChI=1S/C5H9NO4/c6-3(5(9)10)1-2-4(7)8/h3H,1-2,6H2,(H,7,8)(H,9,10)/p-1/t3-/m1/s1"/>
                  <rdf:li rdf:resource="http://identifiers.org/InChIKey/WHUUTDBJXJRKMK-GSVOUGTGSA-M"/>
                  <rdf:li rdf:resource="http://identifiers.org/Mass/146.1219"/>
                  <rdf:li rdf:resource="http://identifiers.org/SMILES/[NH3+][C@H](CCC([O-])=O)C([O-])=O"/>
                  <rdf:li rdf:resource="http://identifiers.org/Source/chebi:29986"/>
                </rdf:Bag>
              </bqbiol:is>
            </rdf:Description>
          </rdf:RDF>
        </sbml:annotation>
      </species>
      <species boundaryCondition="false" constant="false" hasOnlySubstanceUnits="false" id="M_MNXM955" name="UDP-N-acetyl-alpha-D-muramoyl-L-alanyl-D-glutamate" metaid="M_MNXM955" compartment="C_c" fbc:charge="-4" fbc:chemicalFormula="C28H39N5O23P2">
        <sbml:annotation xmlns:sbml="http://www.sbml.org/sbml/level3/version1/core">
          <rdf:RDF xmlns:rdf="http://www.w3.org/1999/02/22-rdf-syntax-ns#">
            <rdf:Description rdf:about="#M_MNXM955">
              <bqbiol:is xmlns:bqbiol="http://biomodels.net/biology-qualifiers/">
                <rdf:Bag>
                  <rdf:li rdf:resource="http://identifiers.org/InChI/InChI=1S/C28H43N5O23P2/c1-10(23(42)31-13(26(44)45)4-5-17(37)38)29-24(43)11(2)52-22-18(30-12(3)35)27(54-14(8-34)20(22)40)55-58(49,50)56-57(47,48)51-9-15-19(39)21(41)25(53-15)33-7-6-16(36)32-28(33)46/h6-7,10-11,13-15,18-22,25,27,34,39-41H,4-5,8-9H2,1-3H3,(H,29,43)(H,30,35)(H,31,42)(H,37,38)(H,44,45)(H,47,48)(H,49,50)(H,32,36,46)/p-4/t10-,11+,13+,14+,15+,18+,19+,20+,21+,22+,25+,27+/m0/s1"/>
                  <rdf:li rdf:resource="http://identifiers.org/InChIKey/OJZCATPXPWFLHF-HPUCEMLMSA-J"/>
                  <rdf:li rdf:resource="http://identifiers.org/Mass/875.5787"/>
                  <rdf:li rdf:resource="http://identifiers.org/SMILES/C[C@H](NC(=O)[C@@H](C)O[C@H]1[C@H](O)[C@@H](CO)O[C@H](OP([O-])(=O)OP([O-])(=O)OC[C@H]2O[C@H]([C@H](O)[C@@H]2O)n2ccc(=O)[nH]c2=O)[C@@H]1NC(C)=O)C(=O)N[C@H](CCC([O-])=O)C([O-])=O"/>
                  <rdf:li rdf:resource="http://identifiers.org/Source/chebi:83900"/>
                </rdf:Bag>
              </bqbiol:is>
            </rdf:Description>
          </rdf:RDF>
        </sbml:annotation>
      </species>
      <species boundaryCondition="false" constant="false" hasOnlySubstanceUnits="false" id="M_MNXM1446" name="UDP-N-acetyl-alpha-D-muramoyl-L-alanyl-gamma-D-glutamyl-meso-diaminopimelate" metaid="M_MNXM1446" compartment="C_c" fbc:charge="-4" fbc:chemicalFormula="C35H51N7O26P2">
        <sbml:annotation xmlns:sbml="http://www.sbml.org/sbml/level3/version1/core">
          <rdf:RDF xmlns:rdf="http://www.w3.org/1999/02/22-rdf-syntax-ns#">
            <rdf:Description rdf:about="#M_MNXM1446">
              <bqbiol:is xmlns:bqbiol="http://biomodels.net/biology-qualifiers/">
                <rdf:Bag>
                  <rdf:li rdf:resource="http://identifiers.org/InChI/InChI=1S/C35H55N7O26P2/c1-13(28(50)40-18(33(56)57)7-8-21(45)39-17(32(54)55)6-4-5-16(36)31(52)53)37-29(51)14(2)64-27-23(38-15(3)44)34(66-19(11-43)25(27)48)67-70(61,62)68-69(59,60)63-12-20-24(47)26(49)30(65-20)42-10-9-22(46)41-35(42)58/h9-10,13-14,16-20,23-27,30,34,43,47-49H,4-8,11-12,36H2,1-3H3,(H,37,51)(H,38,44)(H,39,45)(H,40,50)(H,52,53)(H,54,55)(H,56,57)(H,59,60)(H,61,62)(H,41,46,58)/p-4/t13-,14+,16+,17-,18+,19+,20+,23+,24+,25+,26+,27+,30+,34+/m0/s1"/>
                  <rdf:li rdf:resource="http://identifiers.org/InChIKey/QUHLBZKCGUXHGP-BHBBPGSKSA-J"/>
                  <rdf:li rdf:resource="http://identifiers.org/Mass/1047.7605"/>
                  <rdf:li rdf:resource="http://identifiers.org/SMILES/C[C@H](NC(=O)[C@@H](C)O[C@H]1[C@H](O)[C@@H](CO)O[C@H](OP([O-])(=O)OP([O-])(=O)OC[C@H]2O[C@H]([C@H](O)[C@@H]2O)n2ccc(=O)[nH]c2=O)[C@@H]1NC(C)=O)C(=O)N[C@H](CCC(=O)N[C@@H](CCC[C@@H]([NH3+])C([O-])=O)C([O-])=O)C([O-])=O"/>
                  <rdf:li rdf:resource="http://identifiers.org/Source/chebi:83905"/>
                </rdf:Bag>
              </bqbiol:is>
            </rdf:Description>
          </rdf:RDF>
        </sbml:annotation>
      </species>
      <species boundaryCondition="false" constant="false" hasOnlySubstanceUnits="false" id="M_MNXM156" name="D-alanine" metaid="M_MNXM156" compartment="C_c" fbc:charge="0" fbc:chemicalFormula="C3H7NO2">
        <sbml:annotation xmlns:sbml="http://www.sbml.org/sbml/level3/version1/core">
          <rdf:RDF xmlns:rdf="http://www.w3.org/1999/02/22-rdf-syntax-ns#">
            <rdf:Description rdf:about="#M_MNXM156">
              <bqbiol:is xmlns:bqbiol="http://biomodels.net/biology-qualifiers/">
                <rdf:Bag>
                  <rdf:li rdf:resource="http://identifiers.org/InChI/InChI=1S/C3H7NO2/c1-2(4)3(5)6/h2H,4H2,1H3,(H,5,6)/t2-/m1/s1"/>
                  <rdf:li rdf:resource="http://identifiers.org/InChIKey/QNAYBMKLOCPYGJ-UWTATZPHSA-N"/>
                  <rdf:li rdf:resource="http://identifiers.org/Mass/89.0932"/>
                  <rdf:li rdf:resource="http://identifiers.org/SMILES/C[C@@H]([NH3+])C([O-])=O"/>
                  <rdf:li rdf:resource="http://identifiers.org/Source/chebi:57416"/>
                </rdf:Bag>
              </bqbiol:is>
            </rdf:Description>
          </rdf:RDF>
        </sbml:annotation>
      </species>
      <species boundaryCondition="false" constant="false" hasOnlySubstanceUnits="false" id="M_MNXM669" name="D-alanyl-D-alanine" metaid="M_MNXM669" compartment="C_c" fbc:charge="0" fbc:chemicalFormula="C6H12N2O3">
        <sbml:annotation xmlns:sbml="http://www.sbml.org/sbml/level3/version1/core">
          <rdf:RDF xmlns:rdf="http://www.w3.org/1999/02/22-rdf-syntax-ns#">
            <rdf:Description rdf:about="#M_MNXM669">
              <bqbiol:is xmlns:bqbiol="http://biomodels.net/biology-qualifiers/">
                <rdf:Bag>
                  <rdf:li rdf:resource="http://identifiers.org/InChI/InChI=1S/C6H12N2O3/c1-3(7)5(9)8-4(2)6(10)11/h3-4H,7H2,1-2H3,(H,8,9)(H,10,11)/t3-,4-/m1/s1"/>
                  <rdf:li rdf:resource="http://identifiers.org/InChIKey/DEFJQIDDEAULHB-QWWZWVQMSA-N"/>
                  <rdf:li rdf:resource="http://identifiers.org/Mass/160.1711"/>
                  <rdf:li rdf:resource="http://identifiers.org/SMILES/C[C@@H]([NH3+])C(=O)N[C@H](C)C([O-])=O"/>
                  <rdf:li rdf:resource="http://identifiers.org/Source/chebi:57822"/>
                </rdf:Bag>
              </bqbiol:is>
            </rdf:Description>
          </rdf:RDF>
        </sbml:annotation>
      </species>
      <species boundaryCondition="false" constant="false" hasOnlySubstanceUnits="false" id="M_MNXM1954" name="UDP-N-acetyl-alpha-D-muramoyl-L-alanyl-gamma-D-glutamyl-meso-2,6-diaminopimeloyl-D-alanyl-D-alanine" metaid="M_MNXM1954" compartment="C_c" fbc:charge="-4" fbc:chemicalFormula="C41H61N9O28P2">
        <sbml:annotation xmlns:sbml="http://www.sbml.org/sbml/level3/version1/core">
          <rdf:RDF xmlns:rdf="http://www.w3.org/1999/02/22-rdf-syntax-ns#">
            <rdf:Description rdf:about="#M_MNXM1954">
              <bqbiol:is xmlns:bqbiol="http://biomodels.net/biology-qualifiers/">
                <rdf:Bag>
                  <rdf:li rdf:resource="http://identifiers.org/InChI/InChI=1S/C41H65N9O28P2/c1-15(32(58)45-17(3)37(62)63)44-35(61)21(8-6-7-20(42)38(64)65)47-25(53)10-9-22(39(66)67)48-33(59)16(2)43-34(60)18(4)74-31-27(46-19(5)52)40(76-23(13-51)29(31)56)77-80(71,72)78-79(69,70)73-14-24-28(55)30(57)36(75-24)50-12-11-26(54)49-41(50)68/h11-12,15-18,20-24,27-31,36,40,51,55-57H,6-10,13-14,42H2,1-5H3,(H,43,60)(H,44,61)(H,45,58)(H,46,52)(H,47,53)(H,48,59)(H,62,63)(H,64,65)(H,66,67)(H,69,70)(H,71,72)(H,49,54,68)/p-4/t15-,16+,17-,18-,20-,21+,22-,23-,24-,27-,28-,29-,30-,31-,36-,40-/m1/s1"/>
                  <rdf:li rdf:resource="http://identifiers.org/InChIKey/IMWOXEZVYQDRDF-MCZXNMLPSA-J"/>
                  <rdf:li rdf:resource="http://identifiers.org/Mass/1189.9163"/>
                  <rdf:li rdf:resource="http://identifiers.org/SMILES/C[C@@H](NC(=O)[C@@H](C)NC(=O)[C@H](CCC[C@@H]([NH3+])C([O-])=O)NC(=O)CC[C@@H](NC(=O)[C@H](C)NC(=O)[C@@H](C)O[C@H]1[C@H](O)[C@@H](CO)O[C@H](OP([O-])(=O)OP([O-])(=O)OC[C@H]2O[C@H]([C@H](O)[C@@H]2O)n2ccc(=O)[nH]c2=O)[C@@H]1NC(C)=O)C([O-])=O)C([O-])=O"/>
                  <rdf:li rdf:resource="http://identifiers.org/Source/chebi:61386"/>
                </rdf:Bag>
              </bqbiol:is>
            </rdf:Description>
          </rdf:RDF>
        </sbml:annotation>
      </species>
      <species boundaryCondition="false" constant="false" hasOnlySubstanceUnits="false" id="M_MNXM2157" name="UDP-3-O-[(3R)-3-hydroxytetradecanoyl]-N-acetyl-alpha-D-glucosamine" metaid="M_MNXM2157" compartment="C_c" fbc:charge="-2" fbc:chemicalFormula="C31H51N3O19P2">
        <sbml:annotation xmlns:sbml="http://www.sbml.org/sbml/level3/version1/core">
          <rdf:RDF xmlns:rdf="http://www.w3.org/1999/02/22-rdf-syntax-ns#">
            <rdf:Description rdf:about="#M_MNXM2157">
              <bqbiol:is xmlns:bqbiol="http://biomodels.net/biology-qualifiers/">
                <rdf:Bag>
                  <rdf:li rdf:resource="http://identifiers.org/InChI/InChI=1S/C31H53N3O19P2/c1-3-4-5-6-7-8-9-10-11-12-19(37)15-23(39)51-28-24(32-18(2)36)30(50-20(16-35)26(28)41)52-55(46,47)53-54(44,45)48-17-21-25(40)27(42)29(49-21)34-14-13-22(38)33-31(34)43/h13-14,19-21,24-30,35,37,40-42H,3-12,15-17H2,1-2H3,(H,32,36)(H,44,45)(H,46,47)(H,33,38,43)/p-2/t19-,20-,21-,24-,25-,26-,27-,28-,29-,30-/m1/s1"/>
                  <rdf:li rdf:resource="http://identifiers.org/InChIKey/TZSJGZGYQDNRRX-MPLCHSTDSA-L"/>
                  <rdf:li rdf:resource="http://identifiers.org/Mass/831.694"/>
                  <rdf:li rdf:resource="http://identifiers.org/SMILES/CCCCCCCCCCC[C@@H](O)CC(=O)O[C@H]1[C@H](O)[C@@H](CO)O[C@H](OP([O-])(=O)OP([O-])(=O)OC[C@H]2O[C@H]([C@H](O)[C@@H]2O)n2ccc(=O)[nH]c2=O)[C@@H]1NC(C)=O"/>
                  <rdf:li rdf:resource="http://identifiers.org/Source/chebi:61494"/>
                </rdf:Bag>
              </bqbiol:is>
            </rdf:Description>
          </rdf:RDF>
        </sbml:annotation>
      </species>
      <species boundaryCondition="false" constant="false" hasOnlySubstanceUnits="false" id="M_MNXM2036" name="UDP-3-O-[(3R)-3-hydroxytetradecanoyl]-alpha-D-glucosamine" metaid="M_MNXM2036" compartment="C_c" fbc:charge="-1" fbc:chemicalFormula="C29H50N3O18P2">
        <sbml:annotation xmlns:sbml="http://www.sbml.org/sbml/level3/version1/core">
          <rdf:RDF xmlns:rdf="http://www.w3.org/1999/02/22-rdf-syntax-ns#">
            <rdf:Description rdf:about="#M_MNXM2036">
              <bqbiol:is xmlns:bqbiol="http://biomodels.net/biology-qualifiers/">
                <rdf:Bag>
                  <rdf:li rdf:resource="http://identifiers.org/InChI/InChI=1S/C29H51N3O18P2/c1-2-3-4-5-6-7-8-9-10-11-17(34)14-21(36)48-26-22(30)28(47-18(15-33)24(26)38)49-52(43,44)50-51(41,42)45-16-19-23(37)25(39)27(46-19)32-13-12-20(35)31-29(32)40/h12-13,17-19,22-28,33-34,37-39H,2-11,14-16,30H2,1H3,(H,41,42)(H,43,44)(H,31,35,40)/p-1/t17-,18-,19-,22-,23-,24-,25-,26-,27-,28-/m1/s1"/>
                  <rdf:li rdf:resource="http://identifiers.org/InChIKey/ZFPNNOXCEDQJQS-SSVOXRMNSA-M"/>
                  <rdf:li rdf:resource="http://identifiers.org/Mass/790.6647"/>
                  <rdf:li rdf:resource="http://identifiers.org/SMILES/CCCCCCCCCCC[C@@H](O)CC(=O)O[C@@H]1[C@@H]([NH3+])[C@@H](OP([O-])(=O)OP([O-])(=O)OC[C@H]2O[C@H]([C@H](O)[C@@H]2O)n2ccc(=O)[nH]c2=O)O[C@H](CO)[C@H]1O"/>
                  <rdf:li rdf:resource="http://identifiers.org/Source/chebi:71573"/>
                </rdf:Bag>
              </bqbiol:is>
            </rdf:Description>
          </rdf:RDF>
        </sbml:annotation>
      </species>
      <species boundaryCondition="false" constant="false" hasOnlySubstanceUnits="false" id="M_MNXM1199" name="UDP-2-N,3-O-bis[(3R)-3-hydroxytetradecanoyl]-alpha-D-glucosamine" metaid="M_MNXM1199" compartment="C_c" fbc:charge="-2" fbc:chemicalFormula="C43H75N3O20P2">
        <sbml:annotation xmlns:sbml="http://www.sbml.org/sbml/level3/version1/core">
          <rdf:RDF xmlns:rdf="http://www.w3.org/1999/02/22-rdf-syntax-ns#">
            <rdf:Description rdf:about="#M_MNXM1199">
              <bqbiol:is xmlns:bqbiol="http://biomodels.net/biology-qualifiers/">
                <rdf:Bag>
                  <rdf:li rdf:resource="http://identifiers.org/InChI/InChI=1S/C43H77N3O20P2/c1-3-5-7-9-11-13-15-17-19-21-29(48)25-34(51)44-36-40(64-35(52)26-30(49)22-20-18-16-14-12-10-8-6-4-2)38(54)31(27-47)63-42(36)65-68(59,60)66-67(57,58)61-28-32-37(53)39(55)41(62-32)46-24-23-33(50)45-43(46)56/h23-24,29-32,36-42,47-49,53-55H,3-22,25-28H2,1-2H3,(H,44,51)(H,57,58)(H,59,60)(H,45,50,56)/p-2/t29-,30-,31-,32-,36-,37-,38-,39-,40-,41-,42-/m1/s1"/>
                  <rdf:li rdf:resource="http://identifiers.org/InChIKey/KOJCFMYSTWNMQW-RUAJDYCTSA-L"/>
                  <rdf:li rdf:resource="http://identifiers.org/Mass/1016.0123"/>
                  <rdf:li rdf:resource="http://identifiers.org/SMILES/CCCCCCCCCCC[C@@H](O)CC(=O)N[C@H]1[C@@H](OP([O-])(=O)OP([O-])(=O)OC[C@H]2O[C@H]([C@H](O)[C@@H]2O)n2ccc(=O)[nH]c2=O)O[C@H](CO)[C@@H](O)[C@@H]1OC(=O)C[C@H](O)CCCCCCCCCCC"/>
                  <rdf:li rdf:resource="http://identifiers.org/Source/chebi:78847"/>
                </rdf:Bag>
              </bqbiol:is>
            </rdf:Description>
          </rdf:RDF>
        </sbml:annotation>
      </species>
      <species boundaryCondition="false" constant="false" hasOnlySubstanceUnits="false" id="M_MNXM1839" name="2-N,3-O-bis(3-hydroxytetradecanoyl)-alpha-D-glucosaminyl 1-phosphate" metaid="M_MNXM1839" compartment="C_c" fbc:charge="-2" fbc:chemicalFormula="C34H64NO12P">
        <sbml:annotation xmlns:sbml="http://www.sbml.org/sbml/level3/version1/core">
          <rdf:RDF xmlns:rdf="http://www.w3.org/1999/02/22-rdf-syntax-ns#">
            <rdf:Description rdf:about="#M_MNXM1839">
              <bqbiol:is xmlns:bqbiol="http://biomodels.net/biology-qualifiers/">
                <rdf:Bag>
                  <rdf:li rdf:resource="http://identifiers.org/InChI/InChI=1S/C34H66NO12P/c1-3-5-7-9-11-13-15-17-19-21-26(37)23-29(39)35-31-33(32(41)28(25-36)45-34(31)47-48(42,43)44)46-30(40)24-27(38)22-20-18-16-14-12-10-8-6-4-2/h26-28,31-34,36-38,41H,3-25H2,1-2H3,(H,35,39)(H2,42,43,44)/p-2/t26-,27-,28-,31-,32-,33-,34-/m1/s1"/>
                  <rdf:li rdf:resource="http://identifiers.org/InChIKey/HEHQDWUWJVPREQ-XQJZMFRCSA-L"/>
                  <rdf:li rdf:resource="http://identifiers.org/Mass/709.8463"/>
                  <rdf:li rdf:resource="http://identifiers.org/SMILES/CCCCCCCCCCC[C@@H](O)CC(=O)N[C@H]1[C@@H](OP([O-])([O-])=O)O[C@H](CO)[C@@H](O)[C@@H]1OC(=O)C[C@H](O)CCCCCCCCCCC"/>
                  <rdf:li rdf:resource="http://identifiers.org/Source/chebi:57957"/>
                </rdf:Bag>
              </bqbiol:is>
            </rdf:Description>
          </rdf:RDF>
        </sbml:annotation>
      </species>
      <species boundaryCondition="false" constant="false" hasOnlySubstanceUnits="false" id="M_MNXM1754" name="lipid IVA" metaid="M_MNXM1754" compartment="C_c" fbc:charge="-4" fbc:chemicalFormula="C68H126N2O23P2">
        <sbml:annotation xmlns:sbml="http://www.sbml.org/sbml/level3/version1/core">
          <rdf:RDF xmlns:rdf="http://www.w3.org/1999/02/22-rdf-syntax-ns#">
            <rdf:Description rdf:about="#M_MNXM1754">
              <bqbiol:is xmlns:bqbiol="http://biomodels.net/biology-qualifiers/">
                <rdf:Bag>
                  <rdf:li rdf:resource="http://identifiers.org/InChI/InChI=1S/C68H130N2O23P2/c1-5-9-13-17-21-25-29-33-37-41-51(72)45-57(76)69-61-65(90-59(78)47-53(74)43-39-35-31-27-23-19-15-11-7-3)63(80)56(89-68(61)93-95(84,85)86)50-87-67-62(70-58(77)46-52(73)42-38-34-30-26-22-18-14-10-6-2)66(64(55(49-71)88-67)92-94(81,82)83)91-60(79)48-54(75)44-40-36-32-28-24-20-16-12-8-4/h51-56,61-68,71-75,80H,5-50H2,1-4H3,(H,69,76)(H,70,77)(H2,81,82,83)(H2,84,85,86)/p-4/t51-,52-,53-,54-,55-,56-,61-,62-,63-,64-,65-,66-,67-,68-/m1/s1"/>
                  <rdf:li rdf:resource="http://identifiers.org/InChIKey/KVJWZTLXIROHIL-QDORLFPLSA-J"/>
                  <rdf:li rdf:resource="http://identifiers.org/Mass/1401.6774"/>
                  <rdf:li rdf:resource="http://identifiers.org/SMILES/CCCCCCCCCCC[C@@H](O)CC(=O)N[C@H]1[C@@H](OP([O-])([O-])=O)O[C@H](CO[C@@H]2O[C@H](CO)[C@@H](OP([O-])([O-])=O)[C@H](OC(=O)C[C@H](O)CCCCCCCCCCC)[C@H]2NC(=O)C[C@H](O)CCCCCCCCCCC)[C@@H](O)[C@@H]1OC(=O)C[C@H](O)CCCCCCCCCCC"/>
                  <rdf:li rdf:resource="http://identifiers.org/Source/chebi:58603"/>
                </rdf:Bag>
              </bqbiol:is>
            </rdf:Description>
          </rdf:RDF>
        </sbml:annotation>
      </species>
      <species boundaryCondition="false" constant="false" hasOnlySubstanceUnits="false" id="M_MNXM1569" name="lipid A disaccharide" metaid="M_MNXM1569" compartment="C_c" fbc:charge="-2" fbc:chemicalFormula="C68H127N2O20P">
        <sbml:annotation xmlns:sbml="http://www.sbml.org/sbml/level3/version1/core">
          <rdf:RDF xmlns:rdf="http://www.w3.org/1999/02/22-rdf-syntax-ns#">
            <rdf:Description rdf:about="#M_MNXM1569">
              <bqbiol:is xmlns:bqbiol="http://biomodels.net/biology-qualifiers/">
                <rdf:Bag>
                  <rdf:li rdf:resource="http://identifiers.org/InChI/InChI=1S/C68H129N2O20P/c1-5-9-13-17-21-25-29-33-37-41-51(72)45-57(76)69-61-65(88-59(78)47-53(74)43-39-35-31-27-23-19-15-11-7-3)63(80)55(49-71)86-67(61)85-50-56-64(81)66(89-60(79)48-54(75)44-40-36-32-28-24-20-16-12-8-4)62(68(87-56)90-91(82,83)84)70-58(77)46-52(73)42-38-34-30-26-22-18-14-10-6-2/h51-56,61-68,71-75,80-81H,5-50H2,1-4H3,(H,69,76)(H,70,77)(H2,82,83,84)/p-2/t51-,52-,53-,54-,55-,56-,61-,62-,63-,64-,65-,66-,67-,68-/m1/s1"/>
                  <rdf:li rdf:resource="http://identifiers.org/InChIKey/HLDJGHAAKRKPAV-QDORLFPLSA-L"/>
                  <rdf:li rdf:resource="http://identifiers.org/Mass/1323.7122"/>
                  <rdf:li rdf:resource="http://identifiers.org/SMILES/CCCCCCCCCCC[C@@H](O)CC(=O)N[C@H]1[C@H](OC[C@H]2O[C@H](OP([O-])([O-])=O)[C@H](NC(=O)C[C@H](O)CCCCCCCCCCC)[C@@H](OC(=O)C[C@H](O)CCCCCCCCCCC)[C@@H]2O)O[C@H](CO)[C@@H](O)[C@@H]1OC(=O)C[C@H](O)CCCCCCCCCCC"/>
                  <rdf:li rdf:resource="http://identifiers.org/Source/chebi:58466"/>
                </rdf:Bag>
              </bqbiol:is>
            </rdf:Description>
          </rdf:RDF>
        </sbml:annotation>
      </species>
      <species boundaryCondition="false" constant="false" hasOnlySubstanceUnits="false" id="M_MNXM1184" name="D-arabinose 5-phosphate" metaid="M_MNXM1184" compartment="C_c" fbc:charge="-2" fbc:chemicalFormula="C5H9O8P">
        <sbml:annotation xmlns:sbml="http://www.sbml.org/sbml/level3/version1/core">
          <rdf:RDF xmlns:rdf="http://www.w3.org/1999/02/22-rdf-syntax-ns#">
            <rdf:Description rdf:about="#M_MNXM1184">
              <bqbiol:is xmlns:bqbiol="http://biomodels.net/biology-qualifiers/">
                <rdf:Bag>
                  <rdf:li rdf:resource="http://identifiers.org/InChI/InChI=1S/C5H11O8P/c6-1-3(7)5(9)4(8)2-13-14(10,11)12/h1,3-5,7-9H,2H2,(H2,10,11,12)/p-2/t3-,4-,5+/m1/s1"/>
                  <rdf:li rdf:resource="http://identifiers.org/InChIKey/PPQRONHOSHZGFQ-WDCZJNDASA-L"/>
                  <rdf:li rdf:resource="http://identifiers.org/Mass/228.095"/>
                  <rdf:li rdf:resource="http://identifiers.org/SMILES/[H]C(=O)[C@@H](O)[C@H](O)[C@H](O)COP([O-])([O-])=O"/>
                  <rdf:li rdf:resource="http://identifiers.org/Source/chebi:57693"/>
                </rdf:Bag>
              </bqbiol:is>
            </rdf:Description>
          </rdf:RDF>
        </sbml:annotation>
      </species>
      <species boundaryCondition="false" constant="false" hasOnlySubstanceUnits="false" id="M_MNXM146080" name="3-deoxy-alpha-D-manno-2-octulosonate-8-phosphate" metaid="M_MNXM146080" compartment="C_c" fbc:charge="-3" fbc:chemicalFormula="C8H12O11P">
        <sbml:annotation xmlns:sbml="http://www.sbml.org/sbml/level3/version1/core">
          <rdf:RDF xmlns:rdf="http://www.w3.org/1999/02/22-rdf-syntax-ns#">
            <rdf:Description rdf:about="#M_MNXM146080">
              <bqbiol:is xmlns:bqbiol="http://biomodels.net/biology-qualifiers/">
                <rdf:Bag>
                  <rdf:li rdf:resource="http://identifiers.org/InChI/InChI=1S/C8H15O11P/c9-3-1-8(14,7(12)13)19-6(5(3)11)4(10)2-18-20(15,16)17/h3-6,9-11,14H,1-2H2,(H,12,13)(H2,15,16,17)/p-3/t3-,4-,5-,6-,8-/m1/s1"/>
                  <rdf:li rdf:resource="http://identifiers.org/InChIKey/IZZNRKJLBIYBJN-HXUQBWEZSA-K"/>
                  <rdf:li rdf:resource="http://identifiers.org/Mass/315.1497"/>
                  <rdf:li rdf:resource="http://identifiers.org/SMILES/[H][C@@]1(O[C@](O)(C[C@@H](O)[C@H]1O)C([O-])=O)[C@H](O)COP([O-])([O-])=O"/>
                  <rdf:li rdf:resource="http://identifiers.org/Source/chebi:85985"/>
                </rdf:Bag>
              </bqbiol:is>
            </rdf:Description>
          </rdf:RDF>
        </sbml:annotation>
      </species>
      <species boundaryCondition="false" constant="false" hasOnlySubstanceUnits="false" id="M_MNXM43802" name="D-arabinofuranose 5-phosphate" metaid="M_MNXM43802" compartment="C_c" fbc:charge="-2" fbc:chemicalFormula="C5H9O8P">
        <sbml:annotation xmlns:sbml="http://www.sbml.org/sbml/level3/version1/core">
          <rdf:RDF xmlns:rdf="http://www.w3.org/1999/02/22-rdf-syntax-ns#">
            <rdf:Description rdf:about="#M_MNXM43802">
              <bqbiol:is xmlns:bqbiol="http://biomodels.net/biology-qualifiers/">
                <rdf:Bag>
                  <rdf:li rdf:resource="http://identifiers.org/InChI/InChI=1S/C5H11O8P/c6-3-2(1-12-14(9,10)11)13-5(8)4(3)7/h2-8H,1H2,(H2,9,10,11)/p-2/t2-,3-,4+,5?/m1/s1"/>
                  <rdf:li rdf:resource="http://identifiers.org/InChIKey/KTVPXOYAKDPRHY-ZRMNMSDTSA-L"/>
                  <rdf:li rdf:resource="http://identifiers.org/Mass/228.095"/>
                  <rdf:li rdf:resource="http://identifiers.org/SMILES/OC1O[C@H](COP([O-])([O-])=O)[C@@H](O)[C@@H]1O"/>
                  <rdf:li rdf:resource="http://identifiers.org/Source/chebi:85971"/>
                </rdf:Bag>
              </bqbiol:is>
            </rdf:Description>
          </rdf:RDF>
        </sbml:annotation>
      </species>
      <species boundaryCondition="false" constant="false" hasOnlySubstanceUnits="false" id="M_MNXM36403" name="3-deoxy-alpha-D-manno-oct-2-ulosonate" metaid="M_MNXM36403" compartment="C_c" fbc:charge="-1" fbc:chemicalFormula="C8H13O8">
        <sbml:annotation xmlns:sbml="http://www.sbml.org/sbml/level3/version1/core">
          <rdf:RDF xmlns:rdf="http://www.w3.org/1999/02/22-rdf-syntax-ns#">
            <rdf:Description rdf:about="#M_MNXM36403">
              <bqbiol:is xmlns:bqbiol="http://biomodels.net/biology-qualifiers/">
                <rdf:Bag>
                  <rdf:li rdf:resource="http://identifiers.org/InChI/InChI=1S/C8H14O8/c9-2-4(11)6-5(12)3(10)1-8(15,16-6)7(13)14/h3-6,9-12,15H,1-2H2,(H,13,14)/p-1/t3-,4-,5-,6-,8-/m1/s1"/>
                  <rdf:li rdf:resource="http://identifiers.org/InChIKey/NNLZBVFSCVTSLA-HXUQBWEZSA-M"/>
                  <rdf:li rdf:resource="http://identifiers.org/Mass/237.1846"/>
                  <rdf:li rdf:resource="http://identifiers.org/SMILES/[H][C@@]1(O[C@](O)(C[C@@H](O)[C@H]1O)C([O-])=O)[C@H](O)CO"/>
                  <rdf:li rdf:resource="http://identifiers.org/Source/chebi:85986"/>
                </rdf:Bag>
              </bqbiol:is>
            </rdf:Description>
          </rdf:RDF>
        </sbml:annotation>
      </species>
      <species boundaryCondition="false" constant="false" hasOnlySubstanceUnits="false" id="M_MNXM535" name="CMP-3-deoxy-beta-D-manno-octulosonate" metaid="M_MNXM535" compartment="C_c" fbc:charge="-2" fbc:chemicalFormula="C17H24N3O15P">
        <sbml:annotation xmlns:sbml="http://www.sbml.org/sbml/level3/version1/core">
          <rdf:RDF xmlns:rdf="http://www.w3.org/1999/02/22-rdf-syntax-ns#">
            <rdf:Description rdf:about="#M_MNXM535">
              <bqbiol:is xmlns:bqbiol="http://biomodels.net/biology-qualifiers/">
                <rdf:Bag>
                  <rdf:li rdf:resource="http://identifiers.org/InChI/InChI=1S/C17H26N3O15P/c18-9-1-2-20(16(29)19-9)14-12(26)11(25)8(33-14)5-32-36(30,31)35-17(15(27)28)3-6(22)10(24)13(34-17)7(23)4-21/h1-2,6-8,10-14,21-26H,3-5H2,(H,27,28)(H,30,31)(H2,18,19,29)/p-2/t6-,7-,8-,10-,11-,12-,13-,14-,17-/m1/s1"/>
                  <rdf:li rdf:resource="http://identifiers.org/InChIKey/YWWJKULNWGRYAS-UOVSKDHASA-L"/>
                  <rdf:li rdf:resource="http://identifiers.org/Mass/541.3584"/>
                  <rdf:li rdf:resource="http://identifiers.org/SMILES/[H][C@@]1(O[C@](C[C@@H](O)[C@H]1O)(OP([O-])(=O)OC[C@H]1O[C@H]([C@H](O)[C@@H]1O)n1ccc(N)nc1=O)C([O-])=O)[C@H](O)CO"/>
                  <rdf:li rdf:resource="http://identifiers.org/Source/chebi:85987"/>
                </rdf:Bag>
              </bqbiol:is>
            </rdf:Description>
          </rdf:RDF>
        </sbml:annotation>
      </species>
      <species boundaryCondition="false" constant="false" hasOnlySubstanceUnits="false" id="M_MNXM1206" name="alpha-Kdo-(2-&gt;6)-lipid IVA" metaid="M_MNXM1206" compartment="C_c" fbc:charge="-5" fbc:chemicalFormula="C76H137N2O30P2">
        <sbml:annotation xmlns:sbml="http://www.sbml.org/sbml/level3/version1/core">
          <rdf:RDF xmlns:rdf="http://www.w3.org/1999/02/22-rdf-syntax-ns#">
            <rdf:Description rdf:about="#M_MNXM1206">
              <bqbiol:is xmlns:bqbiol="http://biomodels.net/biology-qualifiers/">
                <rdf:Bag>
                  <rdf:li rdf:resource="http://identifiers.org/InChI/InChI=1S/C76H142N2O30P2/c1-5-9-13-17-21-25-29-33-37-41-53(80)45-61(86)77-65-71(104-63(88)47-55(82)43-39-35-31-27-23-19-15-11-7-3)68(91)59(102-74(65)108-110(97,98)99)51-100-73-66(78-62(87)46-54(81)42-38-34-30-26-22-18-14-10-6-2)72(105-64(89)48-56(83)44-40-36-32-28-24-20-16-12-8-4)70(107-109(94,95)96)60(103-73)52-101-76(75(92)93)49-57(84)67(90)69(106-76)58(85)50-79/h53-60,65-74,79-85,90-91H,5-52H2,1-4H3,(H,77,86)(H,78,87)(H,92,93)(H2,94,95,96)(H2,97,98,99)/p-5/t53-,54-,55-,56-,57-,58-,59-,60-,65-,66-,67-,68-,69-,70-,71-,72-,73-,74-,76-/m1/s1"/>
                  <rdf:li rdf:resource="http://identifiers.org/InChIKey/GPNCBCJEDRRCDW-ACUQGRCXSA-I"/>
                  <rdf:li rdf:resource="http://identifiers.org/Mass/1620.8466"/>
                  <rdf:li rdf:resource="http://identifiers.org/SMILES/CCCCCCCCCCC[C@@H](O)CC(=O)N[C@H]1[C@H](OC[C@H]2O[C@H](OP([O-])([O-])=O)[C@H](NC(=O)C[C@H](O)CCCCCCCCCCC)[C@@H](OC(=O)C[C@H](O)CCCCCCCCCCC)[C@@H]2O)O[C@H](CO[C@@]2(C[C@@H](O)[C@@H](O)[C@H](O2)[C@H](O)CO)C([O-])=O)[C@@H](OP([O-])([O-])=O)[C@@H]1OC(=O)C[C@H](O)CCCCCCCCCCC"/>
                  <rdf:li rdf:resource="http://identifiers.org/Source/chebi:60364"/>
                </rdf:Bag>
              </bqbiol:is>
            </rdf:Description>
          </rdf:RDF>
        </sbml:annotation>
      </species>
      <species boundaryCondition="false" constant="false" hasOnlySubstanceUnits="false" id="M_MNXM824" name="alpha-Kdo-(2-&gt;4)-alpha-Kdo-(2-&gt;6)-lipid IVA" metaid="M_MNXM824" compartment="C_c" fbc:charge="-6" fbc:chemicalFormula="C84H148N2O37P2">
        <sbml:annotation xmlns:sbml="http://www.sbml.org/sbml/level3/version1/core">
          <rdf:RDF xmlns:rdf="http://www.w3.org/1999/02/22-rdf-syntax-ns#">
            <rdf:Description rdf:about="#M_MNXM824">
              <bqbiol:is xmlns:bqbiol="http://biomodels.net/biology-qualifiers/">
                <rdf:Bag>
                  <rdf:li rdf:resource="http://identifiers.org/InChI/InChI=1S/C84H154N2O37P2/c1-5-9-13-17-21-25-29-33-37-41-55(89)45-65(96)85-69-77(117-67(98)47-57(91)43-39-35-31-27-23-19-15-11-7-3)73(102)63(115-80(69)123-125(110,111)112)53-113-79-70(86-66(97)46-56(90)42-38-34-30-26-22-18-14-10-6-2)78(118-68(99)48-58(92)44-40-36-32-28-24-20-16-12-8-4)76(122-124(107,108)109)64(116-79)54-114-83(81(103)104)50-62(72(101)75(120-83)61(95)52-88)119-84(82(105)106)49-59(93)71(100)74(121-84)60(94)51-87/h55-64,69-80,87-95,100-102H,5-54H2,1-4H3,(H,85,96)(H,86,97)(H,103,104)(H,105,106)(H2,107,108,109)(H2,110,111,112)/p-6/t55-,56-,57-,58-,59-,60-,61-,62-,63-,64-,69-,70-,71-,72-,73-,74-,75-,76-,77-,78-,79-,80-,83-,84-/m1/s1"/>
                  <rdf:li rdf:resource="http://identifiers.org/InChIKey/XAOLJGCZESYRFT-VHSKNIDJSA-H"/>
                  <rdf:li rdf:resource="http://identifiers.org/Mass/1840.0159"/>
                  <rdf:li rdf:resource="http://identifiers.org/SMILES/CCCCCCCCCCC[C@@H](O)CC(=O)N[C@H]1[C@@H](OP([O-])([O-])=O)O[C@H](CO[C@@H]2O[C@H](CO[C@@]3(C[C@@H](O[C@@]4(C[C@@H](O)[C@@H](O)[C@H](O4)[C@H](O)CO)C([O-])=O)[C@@H](O)[C@H](O3)[C@H](O)CO)C([O-])=O)[C@@H](OP([O-])([O-])=O)[C@H](OC(=O)C[C@H](O)CCCCCCCCCCC)[C@H]2NC(=O)C[C@H](O)CCCCCCCCCCC)[C@@H](O)[C@@H]1OC(=O)C[C@H](O)CCCCCCCCCCC"/>
                  <rdf:li rdf:resource="http://identifiers.org/Source/chebi:60365"/>
                </rdf:Bag>
              </bqbiol:is>
            </rdf:Description>
          </rdf:RDF>
        </sbml:annotation>
      </species>
      <species boundaryCondition="false" constant="false" hasOnlySubstanceUnits="false" id="M_MNXM162815" name="alpha-D-Kdo-(2-&gt;4)-alpha-D-Kdo-(2-&gt;6)-lipid A" metaid="M_MNXM162815" compartment="C_c" fbc:charge="-6" fbc:chemicalFormula="C110H196N2O39P2">
        <sbml:annotation xmlns:sbml="http://www.sbml.org/sbml/level3/version1/core">
          <rdf:RDF xmlns:rdf="http://www.w3.org/1999/02/22-rdf-syntax-ns#">
            <rdf:Description rdf:about="#M_MNXM162815">
              <bqbiol:is xmlns:bqbiol="http://biomodels.net/biology-qualifiers/">
                <rdf:Bag>
                  <rdf:li rdf:resource="http://identifiers.org/InChI/InChI=1S/C110H202N2O39P2/c1-7-13-19-25-31-37-38-44-50-56-62-68-92(123)142-82(66-60-54-48-42-35-29-23-17-11-5)72-94(125)146-104-96(112-90(121)71-81(65-59-53-47-41-34-28-22-16-10-4)141-91(122)67-61-55-49-43-36-30-24-18-12-6)105(144-88(102(104)150-152(133,134)135)78-140-109(107(129)130)74-86(98(127)101(148-109)85(119)76-114)147-110(108(131)132)73-83(117)97(126)100(149-110)84(118)75-113)139-77-87-99(128)103(145-93(124)70-80(116)64-58-52-46-40-33-27-21-15-9-3)95(106(143-87)151-153(136,137)138)111-89(120)69-79(115)63-57-51-45-39-32-26-20-14-8-2/h79-88,95-106,113-119,126-128H,7-78H2,1-6H3,(H,111,120)(H,112,121)(H,129,130)(H,131,132)(H2,133,134,135)(H2,136,137,138)/p-6/t79-,80-,81-,82-,83-,84-,85-,86-,87-,88-,95-,96-,97-,98-,99-,100-,101-,102-,103-,104-,105-,106-,109+,110-/m1/s1"/>
                  <rdf:li rdf:resource="http://identifiers.org/InChIKey/DIXUKJUHGLIZGU-PPLOIMQXSA-H"/>
                  <rdf:li rdf:resource="http://identifiers.org/Mass/2232.6741"/>
                  <rdf:li rdf:resource="http://identifiers.org/SMILES/[H][C@@]1(O[C@@](C[C@@H](O)[C@H]1O)(O[C@@H]1C[C@](OC[C@H]2O[C@@H](OC[C@H]3O[C@H](OP([O-])([O-])=O)[C@H](NC(=O)C[C@H](O)CCCCCCCCCCC)[C@@H](OC(=O)C[C@H](O)CCCCCCCCCCC)[C@@H]3O)[C@H](NC(=O)C[C@@H](CCCCCCCCCCC)OC(=O)CCCCCCCCCCC)[C@@H](OC(=O)C[C@@H](CCCCCCCCCCC)OC(=O)CCCCCCCCCCCCC)[C@@H]2OP([O-])([O-])=O)(O[C@]([H])([C@H](O)CO)[C@@H]1O)C([O-])=O)C([O-])=O)[C@H](O)CO"/>
                  <rdf:li rdf:resource="http://identifiers.org/Source/metacyc:KDO2-LIPID-A"/>
                </rdf:Bag>
              </bqbiol:is>
            </rdf:Description>
          </rdf:RDF>
        </sbml:annotation>
      </species>
      <species boundaryCondition="false" constant="false" hasOnlySubstanceUnits="false" id="M_MNXM164518" name="alpha-Kdo-(2-&gt;4)-alpha-Kdo-(2-&gt;6)-(lauroyl)-lipid IVA" metaid="M_MNXM164518" compartment="C_c" fbc:charge="-6" fbc:chemicalFormula="C96H170N2O38P2">
        <sbml:annotation xmlns:sbml="http://www.sbml.org/sbml/level3/version1/core">
          <rdf:RDF xmlns:rdf="http://www.w3.org/1999/02/22-rdf-syntax-ns#">
            <rdf:Description rdf:about="#M_MNXM164518">
              <bqbiol:is xmlns:bqbiol="http://biomodels.net/biology-qualifiers/">
                <rdf:Bag>
                  <rdf:li rdf:resource="http://identifiers.org/InChI/InChI=1S/C96H176N2O38P2/c1-6-11-16-21-26-31-36-41-46-51-66(101)56-76(107)97-81-89(130-79(110)57-67(102)52-47-42-37-32-27-22-17-12-7-2)85(114)74(128-92(81)136-138(122,123)124)64-125-91-82(98-77(108)59-69(54-49-44-39-34-29-24-19-14-9-4)127-78(109)55-50-45-40-35-30-25-20-15-10-5)90(131-80(111)58-68(103)53-48-43-38-33-28-23-18-13-8-3)88(135-137(119,120)121)75(129-91)65-126-95(93(115)116)61-73(84(113)87(133-95)72(106)63-100)132-96(94(117)118)60-70(104)83(112)86(134-96)71(105)62-99/h66-75,81-92,99-106,112-114H,6-65H2,1-5H3,(H,97,107)(H,98,108)(H,115,116)(H,117,118)(H2,119,120,121)(H2,122,123,124)/p-6/t66-,67-,68-,69-,70-,71-,72-,73-,74-,75-,81-,82-,83-,84-,85-,86-,87-,88-,89-,90-,91-,92-,95+,96-/m1/s1"/>
                  <rdf:li rdf:resource="http://identifiers.org/InChIKey/JVUUYJGQIVCMIU-UKBUPMDXSA-H"/>
                  <rdf:li rdf:resource="http://identifiers.org/Mass/2022.3184"/>
                  <rdf:li rdf:resource="http://identifiers.org/SMILES/[H][C@@]1(O[C@@](C[C@@H](O)[C@H]1O)(O[C@@H]1C[C@](OC[C@H]2O[C@@H](OC[C@H]3O[C@H](OP([O-])([O-])=O)[C@H](NC(=O)C[C@H](O)CCCCCCCCCCC)[C@@H](OC(=O)C[C@H](O)CCCCCCCCCCC)[C@@H]3O)[C@H](NC(=O)C[C@@H](CCCCCCCCCCC)OC(=O)CCCCCCCCCCC)[C@@H](OC(=O)C[C@H](O)CCCCCCCCCCC)[C@@H]2OP([O-])([O-])=O)(O[C@]([H])([C@H](O)CO)[C@@H]1O)C([O-])=O)C([O-])=O)[C@H](O)CO"/>
                  <rdf:li rdf:resource="http://identifiers.org/Source/metacyc:KDO2-LAUROYL-LIPID-IVA"/>
                </rdf:Bag>
              </bqbiol:is>
            </rdf:Description>
          </rdf:RDF>
        </sbml:annotation>
      </species>
      <species boundaryCondition="false" constant="false" hasOnlySubstanceUnits="false" id="M_MNXM857" name="ADP-L-glycero-beta-D-manno-heptose" metaid="M_MNXM857" compartment="C_c" fbc:charge="-2" fbc:chemicalFormula="C17H25N5O16P2">
        <sbml:annotation xmlns:sbml="http://www.sbml.org/sbml/level3/version1/core">
          <rdf:RDF xmlns:rdf="http://www.w3.org/1999/02/22-rdf-syntax-ns#">
            <rdf:Description rdf:about="#M_MNXM857">
              <bqbiol:is xmlns:bqbiol="http://biomodels.net/biology-qualifiers/">
                <rdf:Bag>
                  <rdf:li rdf:resource="http://identifiers.org/InChI/InChI=1S/C17H27N5O16P2/c18-14-7-15(20-3-19-14)22(4-21-7)16-11(28)8(25)6(35-16)2-34-39(30,31)38-40(32,33)37-17-12(29)9(26)10(27)13(36-17)5(24)1-23/h3-6,8-13,16-17,23-29H,1-2H2,(H,30,31)(H,32,33)(H2,18,19,20)/p-2/t5-,6+,8+,9-,10-,11+,12-,13+,16+,17-/m0/s1"/>
                  <rdf:li rdf:resource="http://identifiers.org/InChIKey/KMSFWBYFWSKGGR-DTBZDYEHSA-L"/>
                  <rdf:li rdf:resource="http://identifiers.org/Mass/617.3529"/>
                  <rdf:li rdf:resource="http://identifiers.org/SMILES/[H][C@@]1(O[C@@H](OP([O-])(=O)OP([O-])(=O)OC[C@H]2O[C@H]([C@H](O)[C@@H]2O)n2cnc3c(N)ncnc23)[C@@H](O)[C@@H](O)[C@@H]1O)[C@@H](O)CO"/>
                  <rdf:li rdf:resource="http://identifiers.org/Source/chebi:61506"/>
                </rdf:Bag>
              </bqbiol:is>
            </rdf:Description>
          </rdf:RDF>
        </sbml:annotation>
      </species>
      <species boundaryCondition="false" constant="false" hasOnlySubstanceUnits="false" id="M_MNXM5210" name="lipid A-core" metaid="M_MNXM5210" compartment="C_c" fbc:charge="-10" fbc:chemicalFormula="C162H282N2O89P4">
        <sbml:annotation xmlns:sbml="http://www.sbml.org/sbml/level3/version1/core">
          <rdf:RDF xmlns:rdf="http://www.w3.org/1999/02/22-rdf-syntax-ns#">
            <rdf:Description rdf:about="#M_MNXM5210">
              <bqbiol:is xmlns:bqbiol="http://biomodels.net/biology-qualifiers/">
                <rdf:Bag>
                  <rdf:li rdf:resource="http://identifiers.org/InChI/InChI=1S/C162H292N2O89P4/c1-7-13-19-25-31-37-38-44-50-56-62-68-108(184)229-90(66-60-54-48-42-35-29-23-17-11-5)72-110(186)237-142-112(164-106(182)71-89(65-59-53-47-41-34-28-22-16-10-4)228-107(183)67-61-55-49-43-36-30-24-18-12-6)149(224-84-102-117(191)141(236-109(185)70-88(173)64-58-52-46-40-33-27-21-15-9-3)111(150(232-102)253-257(220,221)222)163-105(181)69-87(172)63-57-51-45-39-32-26-20-14-8-2)235-104(140(142)250-254(211,212)213)86-227-161(159(207)208)74-98(247-162(160(209)210)73-91(174)113(187)135(248-162)94(177)77-167)139(138(249-161)96(179)79-169)242-156-131(205)144(147(251-255(214,215)216)136(240-156)95(178)78-168)245-157-132(206)145(148(252-256(217,218)219)137(241-157)97(180)82-223-152-127(201)121(195)124(198)133(238-152)92(175)75-165)244-155-130(204)143(118(192)103(234-155)85-225-151-126(200)119(193)114(188)99(80-170)230-151)243-158-146(123(197)115(189)100(81-171)231-158)246-154-129(203)120(194)116(190)101(233-154)83-226-153-128(202)122(196)125(199)134(239-153)93(176)76-166/h87-104,111-158,165-180,187-206H,7-86H2,1-6H3,(H,163,181)(H,164,182)(H,207,208)(H,209,210)(H2,211,212,213)(H2,214,215,216)(H2,217,218,219)(H2,220,221,222)/p-10/t87-,88-,89-,90-,91-,92+,93+,94-,95+,96-,97+,98-,99-,100-,101-,102-,103-,104-,111-,112-,113-,114+,115-,116-,117-,118-,119+,120+,121+,122+,123+,124+,125+,126-,127+,128+,129-,130-,131+,132+,133-,134-,135-,136-,137-,138-,139-,140-,141-,142-,143+,144-,145-,146-,147-,148-,149-,150-,151+,152+,153+,154-,155-,156-,157-,158-,161-,162-/m1/s1"/>
                  <rdf:li rdf:resource="http://identifiers.org/InChIKey/CEMLXOTXCUORFY-GRKFJNPXSA-D"/>
                  <rdf:li rdf:resource="http://identifiers.org/Mass/3805.833"/>
                  <rdf:li rdf:resource="http://identifiers.org/SMILES/[H][C@@]1(O[C@@](C[C@@H](O)[C@H]1O)(O[C@@H]1C[C@@](OC[C@H]2O[C@@H](OC[C@H]3O[C@H](OP([O-])([O-])=O)[C@H](NC(=O)C[C@H](O)CCCCCCCCCCC)[C@@H](OC(=O)C[C@H](O)CCCCCCCCCCC)[C@@H]3O)[C@H](NC(=O)C[C@@H](CCCCCCCCCCC)OC(=O)CCCCCCCCCCC)[C@@H](OC(=O)C[C@@H](CCCCCCCCCCC)OC(=O)CCCCCCCCCCCCC)[C@@H]2OP([O-])([O-])=O)(O[C@]([H])([C@H](O)CO)[C@@H]1O[C@H]1O[C@H]([C@@H](O)CO)[C@@H](OP([O-])([O-])=O)[C@H](O[C@H]2O[C@H]([C@@H](O)CO[C@H]3O[C@H]([C@@H](O)CO)[C@@H](O)[C@H](O)[C@@H]3O)[C@@H](OP([O-])([O-])=O)[C@H](O[C@H]3O[C@H](CO[C@H]4O[C@H](CO)[C@H](O)[C@H](O)[C@H]4O)[C@@H](O)[C@H](O[C@H]4O[C@H](CO)[C@@H](O)[C@H](O)[C@H]4O[C@H]4O[C@H](CO[C@H]5O[C@H]([C@@H](O)CO)[C@@H](O)[C@H](O)[C@@H]5O)[C@@H](O)[C@H](O)[C@H]4O)[C@H]3O)[C@@H]2O)[C@@H]1O)C([O-])=O)C([O-])=O)[C@H](O)CO"/>
                  <rdf:li rdf:resource="http://identifiers.org/Source/chebi:62004"/>
                </rdf:Bag>
              </bqbiol:is>
            </rdf:Description>
          </rdf:RDF>
        </sbml:annotation>
      </species>
      <species boundaryCondition="false" constant="false" hasOnlySubstanceUnits="false" id="M_MNXM3600" name="galactosyl-(glucosyl)3-heptosyl-(phosphoheptosyl)2-(Kdo)2-lipid A-bisphosphate" metaid="M_MNXM3600" compartment="C_c" fbc:charge="-10" fbc:chemicalFormula="C155H270N2O83P4">
        <sbml:annotation xmlns:sbml="http://www.sbml.org/sbml/level3/version1/core">
          <rdf:RDF xmlns:rdf="http://www.w3.org/1999/02/22-rdf-syntax-ns#">
            <rdf:Description rdf:about="#M_MNXM3600">
              <bqbiol:is xmlns:bqbiol="http://biomodels.net/biology-qualifiers/">
                <rdf:Bag>
                  <rdf:li rdf:resource="http://identifiers.org/InChI/InChI=1S/C155H280N2O83P4/c1-7-13-19-25-31-37-38-44-50-56-62-68-106(176)217-89(66-60-54-48-42-35-29-23-17-11-5)72-108(178)225-136-110(157-104(174)71-88(65-59-53-47-41-34-28-22-16-10-4)216-105(175)67-61-55-49-43-36-30-24-18-12-6)143(213-83-100-115(183)135(224-107(177)70-87(166)64-58-52-46-40-33-27-21-15-9-3)109(144(221-100)240-244(209,210)211)156-103(173)69-86(165)63-57-51-45-39-32-26-20-14-8-2)223-102(134(136)237-241(200,201)202)85-215-154(152(196)197)74-96(234-155(153(198)199)73-90(167)111(179)129(235-155)92(169)76-159)133(132(236-154)94(171)78-161)229-149-126(194)138(141(238-242(203,204)205)130(227-149)93(170)77-160)232-150-127(195)139(142(239-243(206,207)208)131(228-150)95(172)82-212-146-123(191)119(187)121(189)128(226-146)91(168)75-158)231-148-125(193)137(116(184)101(222-148)84-214-145-122(190)117(185)112(180)97(79-162)218-145)230-151-140(120(188)114(182)99(81-164)220-151)233-147-124(192)118(186)113(181)98(80-163)219-147/h86-102,109-151,158-172,179-195H,7-85H2,1-6H3,(H,156,173)(H,157,174)(H,196,197)(H,198,199)(H2,200,201,202)(H2,203,204,205)(H2,206,207,208)(H2,209,210,211)/p-10/t86-,87-,88-,89-,90-,91+,92-,93+,94-,95+,96-,97-,98-,99-,100-,101-,102-,109-,110-,111-,112+,113-,114-,115-,116-,117+,118+,119+,120+,121+,122-,123+,124-,125-,126+,127+,128-,129-,130-,131-,132-,133-,134-,135-,136-,137+,138-,139-,140-,141-,142-,143-,144-,145?,146?,147?,148?,149-,150-,151?,154-,155-/m1/s1"/>
                  <rdf:li rdf:resource="http://identifiers.org/InChIKey/DNFPUONWCBGXPM-AZUGHDOASA-D"/>
                  <rdf:li rdf:resource="http://identifiers.org/Mass/3613.6664"/>
                  <rdf:li rdf:resource="http://identifiers.org/SMILES/[H][C@@]1(O[C@@](C[C@@H](O)[C@H]1O)(O[C@@H]1C[C@@](OC[C@H]2O[C@@H](OC[C@H]3O[C@H](OP([O-])([O-])=O)[C@H](NC(=O)C[C@H](O)CCCCCCCCCCC)[C@@H](OC(=O)C[C@H](O)CCCCCCCCCCC)[C@@H]3O)[C@H](NC(=O)C[C@@H](CCCCCCCCCCC)OC(=O)CCCCCCCCCCC)[C@@H](OC(=O)C[C@@H](CCCCCCCCCCC)OC(=O)CCCCCCCCCCCCC)[C@@H]2OP([O-])([O-])=O)(O[C@]([H])([C@H](O)CO)[C@@H]1O[C@H]1O[C@H]([C@@H](O)CO)[C@@H](OP([O-])([O-])=O)[C@H](O[C@H]2O[C@H]([C@@H](O)COC3O[C@H]([C@@H](O)CO)[C@@H](O)[C@H](O)[C@@H]3O)[C@@H](OP([O-])([O-])=O)[C@H](OC3O[C@H](COC4O[C@H](CO)[C@H](O)[C@H](O)[C@H]4O)[C@@H](O)[C@H](OC4O[C@H](CO)[C@@H](O)[C@H](O)[C@H]4OC4O[C@H](CO)[C@@H](O)[C@H](O)[C@H]4O)[C@H]3O)[C@@H]2O)[C@@H]1O)C([O-])=O)C([O-])=O)[C@H](O)CO"/>
                  <rdf:li rdf:resource="http://identifiers.org/Source/chebi:62003"/>
                </rdf:Bag>
              </bqbiol:is>
            </rdf:Description>
          </rdf:RDF>
        </sbml:annotation>
      </species>
      <species boundaryCondition="false" constant="false" hasOnlySubstanceUnits="false" id="M_MNXM3599" name="galactosyl-(glucosyl)2-heptosyl-(phosphoheptosyl)2-(Kdo)2-lipid A-bisphosphate" metaid="M_MNXM3599" compartment="C_c" fbc:charge="-10" fbc:chemicalFormula="C149H260N2O78P4">
        <sbml:annotation xmlns:sbml="http://www.sbml.org/sbml/level3/version1/core">
          <rdf:RDF xmlns:rdf="http://www.w3.org/1999/02/22-rdf-syntax-ns#">
            <rdf:Description rdf:about="#M_MNXM3599">
              <bqbiol:is xmlns:bqbiol="http://biomodels.net/biology-qualifiers/">
                <rdf:Bag>
                  <rdf:li rdf:resource="http://identifiers.org/InChI/InChI=1S/C149H270N2O78P4/c1-7-13-19-25-31-37-38-44-50-56-62-68-104(169)208-88(66-60-54-48-42-35-29-23-17-11-5)72-106(171)215-132-108(151-102(167)71-87(65-59-53-47-41-34-28-22-16-10-4)207-103(168)67-61-55-49-43-36-30-24-18-12-6)138(204-82-98-112(175)131(214-105(170)70-86(159)64-58-52-46-40-33-27-21-15-9-3)107(139(211-98)229-233(200,201)202)150-101(166)69-85(158)63-57-51-45-39-32-26-20-14-8-2)213-100(130(132)226-230(191,192)193)84-206-148(146(187)188)74-95(223-149(147(189)190)73-89(160)109(172)125(224-149)91(162)76-153)129(128(225-148)93(164)78-155)219-144-122(185)134(136(227-231(194,195)196)126(217-144)92(163)77-154)222-145-123(186)135(137(228-232(197,198)199)127(218-145)94(165)81-203-141-119(182)116(179)117(180)124(216-141)90(161)75-152)221-143-121(184)133(220-142-120(183)115(178)111(174)97(80-157)210-142)113(176)99(212-143)83-205-140-118(181)114(177)110(173)96(79-156)209-140/h85-100,107-145,152-165,172-186H,7-84H2,1-6H3,(H,150,166)(H,151,167)(H,187,188)(H,189,190)(H2,191,192,193)(H2,194,195,196)(H2,197,198,199)(H2,200,201,202)/p-10/t85-,86-,87-,88-,89-,90+,91-,92+,93-,94+,95-,96-,97-,98-,99-,100-,107-,108-,109-,110+,111-,112-,113-,114+,115+,116+,117+,118-,119+,120-,121-,122+,123+,124-,125-,126-,127-,128-,129-,130-,131-,132-,133+,134-,135-,136-,137-,138-,139-,140+,141+,142-,143-,144-,145-,148-,149-/m1/s1"/>
                  <rdf:li rdf:resource="http://identifiers.org/InChIKey/SCHCLYNSYWDAGC-BYLJMSECSA-D"/>
                  <rdf:li rdf:resource="http://identifiers.org/Mass/3451.5258"/>
                  <rdf:li rdf:resource="http://identifiers.org/SMILES/[H][C@@]1(O[C@@](C[C@@H](O)[C@H]1O)(O[C@@H]1C[C@@](OC[C@H]2O[C@@H](OC[C@H]3O[C@H](OP([O-])([O-])=O)[C@H](NC(=O)C[C@H](O)CCCCCCCCCCC)[C@@H](OC(=O)C[C@H](O)CCCCCCCCCCC)[C@@H]3O)[C@H](NC(=O)C[C@@H](CCCCCCCCCCC)OC(=O)CCCCCCCCCCC)[C@@H](OC(=O)C[C@@H](CCCCCCCCCCC)OC(=O)CCCCCCCCCCCCC)[C@@H]2OP([O-])([O-])=O)(O[C@]([H])([C@H](O)CO)[C@@H]1O[C@H]1O[C@H]([C@@H](O)CO)[C@@H](OP([O-])([O-])=O)[C@H](O[C@H]2O[C@H]([C@@H](O)CO[C@H]3O[C@H]([C@@H](O)CO)[C@@H](O)[C@H](O)[C@@H]3O)[C@@H](OP([O-])([O-])=O)[C@H](O[C@H]3O[C@H](CO[C@H]4O[C@H](CO)[C@H](O)[C@H](O)[C@H]4O)[C@@H](O)[C@H](O[C@H]4O[C@H](CO)[C@@H](O)[C@H](O)[C@H]4O)[C@H]3O)[C@@H]2O)[C@@H]1O)C([O-])=O)C([O-])=O)[C@H](O)CO"/>
                  <rdf:li rdf:resource="http://identifiers.org/Source/chebi:62002"/>
                </rdf:Bag>
              </bqbiol:is>
            </rdf:Description>
          </rdf:RDF>
        </sbml:annotation>
      </species>
      <species boundaryCondition="false" constant="false" hasOnlySubstanceUnits="false" id="M_MNXM52" name="UDP-D-glucose" metaid="M_MNXM52" compartment="C_c" fbc:charge="-2" fbc:chemicalFormula="C15H22N2O17P2">
        <sbml:annotation xmlns:sbml="http://www.sbml.org/sbml/level3/version1/core">
          <rdf:RDF xmlns:rdf="http://www.w3.org/1999/02/22-rdf-syntax-ns#">
            <rdf:Description rdf:about="#M_MNXM52">
              <bqbiol:is xmlns:bqbiol="http://biomodels.net/biology-qualifiers/">
                <rdf:Bag>
                  <rdf:li rdf:resource="http://identifiers.org/InChI/InChI=1S/C15H24N2O17P2/c18-3-5-8(20)10(22)12(24)14(32-5)33-36(28,29)34-35(26,27)30-4-6-9(21)11(23)13(31-6)17-2-1-7(19)16-15(17)25/h1-2,5-6,8-14,18,20-24H,3-4H2,(H,26,27)(H,28,29)(H,16,19,25)/p-2/t5-,6-,8-,9-,10+,11-,12-,13-,14?/m1/s1"/>
                  <rdf:li rdf:resource="http://identifiers.org/InChIKey/HSCJRCZFDFQWRP-RDKQLNKOSA-L"/>
                  <rdf:li rdf:resource="http://identifiers.org/Mass/564.287"/>
                  <rdf:li rdf:resource="http://identifiers.org/SMILES/OC[C@H]1OC(OP([O-])(=O)OP([O-])(=O)OC[C@H]2O[C@H]([C@H](O)[C@@H]2O)n2ccc(=O)[nH]c2=O)[C@H](O)[C@@H](O)[C@@H]1O"/>
                  <rdf:li rdf:resource="http://identifiers.org/Source/chebi:58367"/>
                </rdf:Bag>
              </bqbiol:is>
            </rdf:Description>
          </rdf:RDF>
        </sbml:annotation>
      </species>
      <species boundaryCondition="false" constant="false" hasOnlySubstanceUnits="false" id="M_MNXM92330" name="galactosyl-glucosyl-(heptosyl)3-Kdo2-lipid A-bisphosphate" metaid="M_MNXM92330" compartment="C_c" fbc:charge="-10" fbc:chemicalFormula="C143H250N2O73P4">
        <sbml:annotation xmlns:sbml="http://www.sbml.org/sbml/level3/version1/core">
          <rdf:RDF xmlns:rdf="http://www.w3.org/1999/02/22-rdf-syntax-ns#">
            <rdf:Description rdf:about="#M_MNXM92330">
              <bqbiol:is xmlns:bqbiol="http://biomodels.net/biology-qualifiers/">
                <rdf:Bag>
                  <rdf:li rdf:resource="http://identifiers.org/InChI/InChI=1S/C143H260N2O73P4/c1-7-13-19-25-31-37-38-44-50-56-62-68-102(162)199-87(66-60-54-48-42-35-29-23-17-11-5)72-104(164)205-128-106(145-100(160)71-86(65-59-53-47-41-34-28-22-16-10-4)198-101(161)67-61-55-49-43-36-30-24-18-12-6)133(195-82-97-110(168)127(204-103(163)70-85(152)64-58-52-46-40-33-27-21-15-9-3)105(134(201-97)218-222(191,192)193)144-99(159)69-84(151)63-57-51-45-39-32-26-20-14-8-2)203-98(126(128)215-219(182,183)184)83-197-142(140(178)179)74-94(212-143(141(180)181)73-88(153)107(165)121(213-143)90(155)76-147)125(124(214-142)92(157)78-149)209-138-118(176)129(131(216-220(185,186)187)122(207-138)91(156)77-148)211-139-119(177)130(210-137-117(175)112(170)109(167)96(202-137)81-196-135-115(173)111(169)108(166)95(79-150)200-135)132(217-221(188,189)190)123(208-139)93(158)80-194-136-116(174)113(171)114(172)120(206-136)89(154)75-146/h84-98,105-139,146-158,165-177H,7-83H2,1-6H3,(H,144,159)(H,145,160)(H,178,179)(H,180,181)(H2,182,183,184)(H2,185,186,187)(H2,188,189,190)(H2,191,192,193)/p-10/t84-,85-,86-,87-,88-,89+,90?,91+,92-,93+,94-,95-,96-,97-,98-,105-,106-,107-,108+,109-,110-,111+,112?,113+,114+,115-,116+,117-,118+,119+,120?,121-,122?,123?,124-,125-,126-,127-,128-,129-,130-,131-,132-,133-,134-,135?,136?,137?,138?,139?,142-,143-/m1/s1"/>
                  <rdf:li rdf:resource="http://identifiers.org/InChIKey/ANYWVBWOMFKRSV-INUHCIBNSA-D"/>
                  <rdf:li rdf:resource="http://identifiers.org/Mass/3289.3852"/>
                  <rdf:li rdf:resource="http://identifiers.org/SMILES/[H][C@@](O)(CCCCCCCCCCC)CC(=O)N[C@@]1([H])[C@@]([H])(OP([O-])([O-])=O)O[C@]([H])(CO[C@]2([H])O[C@]([H])(CO[C@@]3(C[C@@]([H])(O[C@@]4(C[C@@]([H])(O)[C@@]([H])(O)[C@]([H])(O4)C([H])(O)CO)C([O-])=O)[C@@]([H])(OC4([H])OC([H])([C@@]([H])(O)CO)[C@@]([H])(OP([O-])([O-])=O)[C@]([H])(OC5([H])OC([H])([C@@]([H])(O)COC6([H])OC([H])([C@@]([H])(O)CO)[C@@]([H])(O)[C@]([H])(O)[C@]6([H])O)[C@@]([H])(OP([O-])([O-])=O)[C@]([H])(OC6([H])O[C@]([H])(COC7([H])O[C@]([H])(CO)[C@]([H])(O)[C@]([H])(O)[C@@]7([H])O)[C@@]([H])(O)C([H])(O)[C@@]6([H])O)[C@]5([H])O)[C@]4([H])O)[C@]([H])(O3)[C@]([H])(O)CO)C([O-])=O)[C@@]([H])(OP([O-])([O-])=O)[C@]([H])(OC(=O)C[C@@]([H])(CCCCCCCCCCC)OC(=O)CCCCCCCCCCCCC)[C@@]2([H])NC(=O)C[C@@]([H])(CCCCCCCCCCC)OC(=O)CCCCCCCCCCC)[C@@]([H])(O)[C@]1([H])OC(=O)C[C@]([H])(O)CCCCCCCCCCC"/>
                  <rdf:li rdf:resource="http://identifiers.org/Source/seed:cpd26542"/>
                </rdf:Bag>
              </bqbiol:is>
            </rdf:Description>
          </rdf:RDF>
        </sbml:annotation>
      </species>
      <species boundaryCondition="false" constant="false" hasOnlySubstanceUnits="false" id="M_MNXM89795" name="UDP-alpha-D-galactose" metaid="M_MNXM89795" compartment="C_c" fbc:charge="-2" fbc:chemicalFormula="C15H22N2O17P2">
        <sbml:annotation xmlns:sbml="http://www.sbml.org/sbml/level3/version1/core">
          <rdf:RDF xmlns:rdf="http://www.w3.org/1999/02/22-rdf-syntax-ns#">
            <rdf:Description rdf:about="#M_MNXM89795">
              <bqbiol:is xmlns:bqbiol="http://biomodels.net/biology-qualifiers/">
                <rdf:Bag>
                  <rdf:li rdf:resource="http://identifiers.org/InChI/InChI=1S/C15H24N2O17P2/c18-3-5-8(20)10(22)12(24)14(32-5)33-36(28,29)34-35(26,27)30-4-6-9(21)11(23)13(31-6)17-2-1-7(19)16-15(17)25/h1-2,5-6,8-14,18,20-24H,3-4H2,(H,26,27)(H,28,29)(H,16,19,25)/p-2/t5-,6-,8+,9-,10+,11-,12-,13-,14-/m1/s1"/>
                  <rdf:li rdf:resource="http://identifiers.org/InChIKey/HSCJRCZFDFQWRP-ABVWGUQPSA-L"/>
                  <rdf:li rdf:resource="http://identifiers.org/Mass/564.287"/>
                  <rdf:li rdf:resource="http://identifiers.org/SMILES/OC[C@H]1O[C@H](OP([O-])(=O)OP([O-])(=O)OC[C@H]2O[C@H]([C@H](O)[C@@H]2O)n2ccc(=O)[nH]c2=O)[C@H](O)[C@@H](O)[C@H]1O"/>
                  <rdf:li rdf:resource="http://identifiers.org/Source/chebi:66914"/>
                </rdf:Bag>
              </bqbiol:is>
            </rdf:Description>
          </rdf:RDF>
        </sbml:annotation>
      </species>
      <species boundaryCondition="false" constant="false" hasOnlySubstanceUnits="false" id="M_MNXM92348" name="glucosyl-(heptosyl)3-Kdo2-lipid A-bisphosphate" metaid="M_MNXM92348" compartment="C_c" fbc:charge="-10" fbc:chemicalFormula="C137H240N2O68P4">
        <sbml:annotation xmlns:sbml="http://www.sbml.org/sbml/level3/version1/core">
          <rdf:RDF xmlns:rdf="http://www.w3.org/1999/02/22-rdf-syntax-ns#">
            <rdf:Description rdf:about="#M_MNXM92348">
              <bqbiol:is xmlns:bqbiol="http://biomodels.net/biology-qualifiers/">
                <rdf:Bag>
                  <rdf:li rdf:resource="http://identifiers.org/InChI/InChI=1S/C137H250N2O68P4/c1-7-13-19-25-31-37-38-44-50-56-62-68-100(156)189-86(66-60-54-48-42-35-29-23-17-11-5)72-102(158)194-123-104(139-98(154)71-85(65-59-53-47-41-34-28-22-16-10-4)188-99(155)67-61-55-49-43-36-30-24-18-12-6)128(186-81-95-107(161)122(193-101(157)70-84(146)64-58-52-46-40-33-27-21-15-9-3)103(129(191-95)207-211(182,183)184)138-97(153)69-83(145)63-57-51-45-39-32-26-20-14-8-2)192-96(121(123)204-208(173,174)175)82-187-136(134(169)170)74-93(201-137(135(171)172)73-87(147)105(159)116(202-137)89(149)76-141)120(119(203-136)91(151)78-143)198-132-113(167)124(126(205-209(176,177)178)117(196-132)90(150)77-142)200-133-114(168)125(199-131-112(166)108(162)106(160)94(79-144)190-131)127(206-210(179,180)181)118(197-133)92(152)80-185-130-111(165)109(163)110(164)115(195-130)88(148)75-140/h83-96,103-133,140-152,159-168H,7-82H2,1-6H3,(H,138,153)(H,139,154)(H,169,170)(H,171,172)(H2,173,174,175)(H2,176,177,178)(H2,179,180,181)(H2,182,183,184)/p-10/t83-,84-,85-,86-,87-,88+,89?,90+,91-,92+,93-,94-,95-,96-,103-,104-,105-,106-,107-,108?,109+,110+,111+,112-,113+,114+,115?,116-,117?,118?,119-,120-,121-,122-,123-,124-,125-,126-,127-,128-,129-,130?,131?,132?,133?,136-,137-/m1/s1"/>
                  <rdf:li rdf:resource="http://identifiers.org/InChIKey/PGWHDOSYAOIVFB-FYBYOMOASA-D"/>
                  <rdf:li rdf:resource="http://identifiers.org/Mass/3127.2446"/>
                  <rdf:li rdf:resource="http://identifiers.org/SMILES/[H][C@@](O)(CCCCCCCCCCC)CC(=O)N[C@@]1([H])[C@@]([H])(OP([O-])([O-])=O)O[C@]([H])(CO[C@]2([H])O[C@]([H])(CO[C@@]3(C[C@@]([H])(O[C@@]4(C[C@@]([H])(O)[C@@]([H])(O)[C@]([H])(O4)C([H])(O)CO)C([O-])=O)[C@@]([H])(OC4([H])OC([H])([C@@]([H])(O)CO)[C@@]([H])(OP([O-])([O-])=O)[C@]([H])(OC5([H])OC([H])([C@@]([H])(O)COC6([H])OC([H])([C@@]([H])(O)CO)[C@@]([H])(O)[C@]([H])(O)[C@]6([H])O)[C@@]([H])(OP([O-])([O-])=O)[C@]([H])(OC6([H])O[C@]([H])(CO)[C@@]([H])(O)C([H])(O)[C@@]6([H])O)[C@]5([H])O)[C@]4([H])O)[C@]([H])(O3)[C@]([H])(O)CO)C([O-])=O)[C@@]([H])(OP([O-])([O-])=O)[C@]([H])(OC(=O)C[C@@]([H])(CCCCCCCCCCC)OC(=O)CCCCCCCCCCCCC)[C@@]2([H])NC(=O)C[C@@]([H])(CCCCCCCCCCC)OC(=O)CCCCCCCCCCC)[C@@]([H])(O)[C@]1([H])OC(=O)C[C@]([H])(O)CCCCCCCCCCC"/>
                  <rdf:li rdf:resource="http://identifiers.org/Source/seed:cpd26541"/>
                </rdf:Bag>
              </bqbiol:is>
            </rdf:Description>
          </rdf:RDF>
        </sbml:annotation>
      </species>
      <species boundaryCondition="false" constant="false" hasOnlySubstanceUnits="false" id="M_MNXM92349" name="glucosyl-(heptosyl)3-Kdo2-lipid A-phosphate" metaid="M_MNXM92349" compartment="C_c" fbc:charge="-8" fbc:chemicalFormula="C137H241N2O65P3">
        <sbml:annotation xmlns:sbml="http://www.sbml.org/sbml/level3/version1/core">
          <rdf:RDF xmlns:rdf="http://www.w3.org/1999/02/22-rdf-syntax-ns#">
            <rdf:Description rdf:about="#M_MNXM92349">
              <bqbiol:is xmlns:bqbiol="http://biomodels.net/biology-qualifiers/">
                <rdf:Bag>
                  <rdf:li rdf:resource="http://identifiers.org/InChI/InChI=1S/C137H249N2O65P3/c1-7-13-19-25-31-37-38-44-50-56-62-68-100(156)187-86(66-60-54-48-42-35-29-23-17-11-5)72-102(158)192-124-104(139-98(154)71-85(65-59-53-47-41-34-28-22-16-10-4)186-99(155)67-61-55-49-43-36-30-24-18-12-6)128(184-81-95-107(161)123(191-101(157)70-84(146)64-58-52-46-40-33-27-21-15-9-3)103(129(189-95)204-207(180,181)182)138-97(153)69-83(145)63-57-51-45-39-32-26-20-14-8-2)190-96(122(124)202-205(174,175)176)82-185-136(134(170)171)74-93(199-137(135(172)173)73-87(147)105(159)118(200-137)89(149)76-141)121(120(201-136)91(151)78-143)196-133-115(169)126(127(203-206(177,178)179)119(195-133)90(150)77-142)198-132-114(168)125(197-131-112(166)108(162)106(160)94(79-144)188-131)113(167)117(194-132)92(152)80-183-130-111(165)109(163)110(164)116(193-130)88(148)75-140/h83-96,103-133,140-152,159-169H,7-82H2,1-6H3,(H,138,153)(H,139,154)(H,170,171)(H,172,173)(H2,174,175,176)(H2,177,178,179)(H2,180,181,182)/p-8/t83-,84-,85-,86-,87-,88+,89?,90+,91-,92+,93-,94-,95-,96-,103-,104-,105-,106-,107-,108+,109+,110+,111+,112-,113-,114+,115+,116?,117?,118-,119?,120-,121-,122-,123-,124-,125+,126-,127-,128-,129-,130?,131+,132?,133?,136-,137-/m1/s1"/>
                  <rdf:li rdf:resource="http://identifiers.org/InChIKey/QHKUHEQURQLSFA-JYYSNNMZSA-F"/>
                  <rdf:li rdf:resource="http://identifiers.org/Mass/3049.2795"/>
                  <rdf:li rdf:resource="http://identifiers.org/SMILES/[H][C@@](O)(CCCCCCCCCCC)CC(=O)N[C@@]1([H])[C@@]([H])(OP([O-])([O-])=O)O[C@]([H])(CO[C@]2([H])O[C@]([H])(CO[C@@]3(C[C@@]([H])(O[C@@]4(C[C@@]([H])(O)[C@@]([H])(O)[C@]([H])(O4)C([H])(O)CO)C([O-])=O)[C@@]([H])(OC4([H])OC([H])([C@@]([H])(O)CO)[C@@]([H])(OP([O-])([O-])=O)[C@]([H])(OC5([H])OC([H])([C@@]([H])(O)COC6([H])OC([H])([C@@]([H])(O)CO)[C@@]([H])(O)[C@]([H])(O)[C@]6([H])O)[C@@]([H])(O)[C@]([H])(O[C@]6([H])O[C@]([H])(CO)[C@@]([H])(O)[C@]([H])(O)[C@@]6([H])O)[C@]5([H])O)[C@]4([H])O)[C@]([H])(O3)[C@]([H])(O)CO)C([O-])=O)[C@@]([H])(OP([O-])([O-])=O)[C@]([H])(OC(=O)C[C@@]([H])(CCCCCCCCCCC)OC(=O)CCCCCCCCCCCCC)[C@@]2([H])NC(=O)C[C@@]([H])(CCCCCCCCCCC)OC(=O)CCCCCCCCCCC)[C@@]([H])(O)[C@]1([H])OC(=O)C[C@]([H])(O)CCCCCCCCCCC"/>
                  <rdf:li rdf:resource="http://identifiers.org/Source/seed:cpd26540"/>
                </rdf:Bag>
              </bqbiol:is>
            </rdf:Description>
          </rdf:RDF>
        </sbml:annotation>
      </species>
      <species boundaryCondition="false" constant="false" hasOnlySubstanceUnits="false" id="M_MNXM92347" name="glucosyl-(heptosyl)2-Kdo2-lipid A-phosphate" metaid="M_MNXM92347" compartment="C_c" fbc:charge="-8" fbc:chemicalFormula="C130H229N2O59P3">
        <sbml:annotation xmlns:sbml="http://www.sbml.org/sbml/level3/version1/core">
          <rdf:RDF xmlns:rdf="http://www.w3.org/1999/02/22-rdf-syntax-ns#">
            <rdf:Description rdf:about="#M_MNXM92347">
              <bqbiol:is xmlns:bqbiol="http://biomodels.net/biology-qualifiers/">
                <rdf:Bag>
                  <rdf:li rdf:resource="http://identifiers.org/InChI/InChI=1S/C130H237N2O59P3/c1-7-13-19-25-31-37-38-44-50-56-62-68-98(148)175-85(66-60-54-48-42-35-29-23-17-11-5)72-100(150)180-118-102(132-96(146)71-84(65-59-53-47-41-34-28-22-16-10-4)174-97(147)67-61-55-49-43-36-30-24-18-12-6)122(172-80-93-105(153)117(179-99(149)70-83(139)64-58-52-46-40-33-27-21-15-9-3)101(123(177-93)191-194(169,170)171)131-95(145)69-82(138)63-57-51-45-39-32-26-20-14-8-2)178-94(116(118)189-192(163,164)165)81-173-129(127(159)160)74-91(186-130(128(161)162)73-86(140)103(151)112(187-130)88(142)76-134)115(114(188-129)90(144)78-136)183-126-110(158)120(121(190-193(166,167)168)113(182-126)89(143)77-135)185-125-109(157)119(108(156)111(181-125)87(141)75-133)184-124-107(155)106(154)104(152)92(79-137)176-124/h82-94,101-126,133-144,151-158H,7-81H2,1-6H3,(H,131,145)(H,132,146)(H,159,160)(H,161,162)(H2,163,164,165)(H2,166,167,168)(H2,169,170,171)/p-8/t82-,83-,84-,85-,86-,87+,88?,89+,90-,91-,92-,93-,94-,101-,102-,103-,104-,105-,106+,107-,108-,109+,110+,111?,112-,113?,114-,115-,116-,117-,118-,119+,120-,121-,122-,123-,124+,125?,126?,129-,130-/m1/s1"/>
                  <rdf:li rdf:resource="http://identifiers.org/InChIKey/GBPUUSBSBGYHGL-ZKKVXCTQSA-F"/>
                  <rdf:li rdf:resource="http://identifiers.org/Mass/2857.1129"/>
                  <rdf:li rdf:resource="http://identifiers.org/SMILES/[H][C@@](O)(CCCCCCCCCCC)CC(=O)N[C@@]1([H])[C@@]([H])(OP([O-])([O-])=O)O[C@]([H])(CO[C@]2([H])O[C@]([H])(CO[C@@]3(C[C@@]([H])(O[C@@]4(C[C@@]([H])(O)[C@@]([H])(O)[C@]([H])(O4)C([H])(O)CO)C([O-])=O)[C@@]([H])(OC4([H])OC([H])([C@@]([H])(O)CO)[C@@]([H])(OP([O-])([O-])=O)[C@]([H])(OC5([H])OC([H])([C@@]([H])(O)CO)[C@@]([H])(O)[C@]([H])(O[C@]6([H])O[C@]([H])(CO)[C@@]([H])(O)[C@]([H])(O)[C@@]6([H])O)[C@]5([H])O)[C@]4([H])O)[C@]([H])(O3)[C@]([H])(O)CO)C([O-])=O)[C@@]([H])(OP([O-])([O-])=O)[C@]([H])(OC(=O)C[C@@]([H])(CCCCCCCCCCC)OC(=O)CCCCCCCCCCCCC)[C@@]2([H])NC(=O)C[C@@]([H])(CCCCCCCCCCC)OC(=O)CCCCCCCCCCC)[C@@]([H])(O)[C@]1([H])OC(=O)C[C@]([H])(O)CCCCCCCCCCC"/>
                  <rdf:li rdf:resource="http://identifiers.org/Source/seed:cpd26539"/>
                </rdf:Bag>
              </bqbiol:is>
            </rdf:Description>
          </rdf:RDF>
        </sbml:annotation>
      </species>
      <species boundaryCondition="false" constant="false" hasOnlySubstanceUnits="false" id="M_MNXM3607" name="glucosyl-(heptosyl)2-(Kdo)2-lipid A" metaid="M_MNXM3607" compartment="C_c" fbc:charge="-6" fbc:chemicalFormula="C130H230N2O56P2">
        <sbml:annotation xmlns:sbml="http://www.sbml.org/sbml/level3/version1/core">
          <rdf:RDF xmlns:rdf="http://www.w3.org/1999/02/22-rdf-syntax-ns#">
            <rdf:Description rdf:about="#M_MNXM3607">
              <bqbiol:is xmlns:bqbiol="http://biomodels.net/biology-qualifiers/">
                <rdf:Bag>
                  <rdf:li rdf:resource="http://identifiers.org/InChI/InChI=1S/C130H236N2O56P2/c1-7-13-19-25-31-37-38-44-50-56-62-68-98(148)173-85(66-60-54-48-42-35-29-23-17-11-5)72-100(150)178-119-102(132-96(146)71-84(65-59-53-47-41-34-28-22-16-10-4)172-97(147)67-61-55-49-43-36-30-24-18-12-6)122(170-80-93-105(153)118(177-99(149)70-83(139)64-58-52-46-40-33-27-21-15-9-3)101(123(175-93)188-190(167,168)169)131-95(145)69-82(138)63-57-51-45-39-32-26-20-14-8-2)176-94(117(119)187-189(164,165)166)81-171-129(127(160)161)74-91(184-130(128(162)163)73-86(140)103(151)114(185-130)89(143)77-135)116(115(186-129)90(144)78-136)181-125-110(158)121(109(157)112(179-125)87(141)75-133)183-126-111(159)120(108(156)113(180-126)88(142)76-134)182-124-107(155)106(154)104(152)92(79-137)174-124/h82-94,101-126,133-144,151-159H,7-81H2,1-6H3,(H,131,145)(H,132,146)(H,160,161)(H,162,163)(H2,164,165,166)(H2,167,168,169)/p-6/t82-,83-,84-,85-,86-,87+,88+,89-,90-,91-,92-,93-,94-,101-,102-,103-,104-,105-,106+,107-,108-,109-,110+,111+,112-,113-,114-,115-,116-,117-,118-,119-,120+,121+,122-,123-,124-,125-,126-,129-,130-/m1/s1"/>
                  <rdf:li rdf:resource="http://identifiers.org/InChIKey/UMRPQNDYTAXFNB-AVRUCYGASA-H"/>
                  <rdf:li rdf:resource="http://identifiers.org/Mass/2779.1478"/>
                  <rdf:li rdf:resource="http://identifiers.org/SMILES/[H][C@@]1(O[C@@](C[C@@H](O)[C@H]1O)(O[C@@H]1C[C@@](OC[C@H]2O[C@@H](OC[C@H]3O[C@H](OP([O-])([O-])=O)[C@H](NC(=O)C[C@H](O)CCCCCCCCCCC)[C@@H](OC(=O)C[C@H](O)CCCCCCCCCCC)[C@@H]3O)[C@H](NC(=O)C[C@@H](CCCCCCCCCCC)OC(=O)CCCCCCCCCCC)[C@@H](OC(=O)C[C@@H](CCCCCCCCCCC)OC(=O)CCCCCCCCCCCCC)[C@@H]2OP([O-])([O-])=O)(O[C@]([H])([C@H](O)CO)[C@@H]1O[C@H]1O[C@H]([C@@H](O)CO)[C@@H](O)[C@H](O[C@H]2O[C@H]([C@@H](O)CO)[C@@H](O)[C@H](O[C@H]3O[C@H](CO)[C@@H](O)[C@H](O)[C@H]3O)[C@@H]2O)[C@@H]1O)C([O-])=O)C([O-])=O)[C@H](O)CO"/>
                  <rdf:li rdf:resource="http://identifiers.org/Source/chebi:61997"/>
                </rdf:Bag>
              </bqbiol:is>
            </rdf:Description>
          </rdf:RDF>
        </sbml:annotation>
      </species>
      <species boundaryCondition="false" constant="false" hasOnlySubstanceUnits="false" id="M_MNXM2582" name="(heptosyl)2-(Kdo)2-lipid A" metaid="M_MNXM2582" compartment="C_c" fbc:charge="-6" fbc:chemicalFormula="C124H220N2O51P2">
        <sbml:annotation xmlns:sbml="http://www.sbml.org/sbml/level3/version1/core">
          <rdf:RDF xmlns:rdf="http://www.w3.org/1999/02/22-rdf-syntax-ns#">
            <rdf:Description rdf:about="#M_MNXM2582">
              <bqbiol:is xmlns:bqbiol="http://biomodels.net/biology-qualifiers/">
                <rdf:Bag>
                  <rdf:li rdf:resource="http://identifiers.org/InChI/InChI=1S/C124H226N2O51P2/c1-7-13-19-25-31-37-38-44-50-56-62-68-96(141)164-84(66-60-54-48-42-35-29-23-17-11-5)72-98(143)168-115-100(126-94(139)71-83(65-59-53-47-41-34-28-22-16-10-4)163-95(140)67-61-55-49-43-36-30-24-18-12-6)117(161-79-91-102(145)114(167-97(142)70-82(132)64-58-52-46-40-33-27-21-15-9-3)99(118(165-91)177-179(158,159)160)125-93(138)69-81(131)63-57-51-45-39-32-26-20-14-8-2)166-92(113(115)176-178(155,156)157)80-162-123(121(151)152)74-90(173-124(122(153)154)73-85(133)101(144)110(174-124)88(136)77-129)112(111(175-123)89(137)78-130)171-120-107(150)116(106(149)109(170-120)87(135)76-128)172-119-105(148)103(146)104(147)108(169-119)86(134)75-127/h81-92,99-120,127-137,144-150H,7-80H2,1-6H3,(H,125,138)(H,126,139)(H,151,152)(H,153,154)(H2,155,156,157)(H2,158,159,160)/p-6/t81-,82-,83-,84-,85-,86+,87+,88-,89-,90-,91-,92-,99-,100-,101-,102-,103+,104+,105+,106-,107+,108-,109-,110-,111-,112-,113-,114-,115-,116+,117-,118-,119-,120-,123-,124-/m1/s1"/>
                  <rdf:li rdf:resource="http://identifiers.org/InChIKey/HHPCMWTVGVTYIC-CFEULOSXSA-H"/>
                  <rdf:li rdf:resource="http://identifiers.org/Mass/2617.0072"/>
                  <rdf:li rdf:resource="http://identifiers.org/SMILES/[H][C@@]1(O[C@@](C[C@@H](O)[C@H]1O)(O[C@@H]1C[C@@](OC[C@H]2O[C@@H](OC[C@H]3O[C@H](OP([O-])([O-])=O)[C@H](NC(=O)C[C@H](O)CCCCCCCCCCC)[C@@H](OC(=O)C[C@H](O)CCCCCCCCCCC)[C@@H]3O)[C@H](NC(=O)C[C@@H](CCCCCCCCCCC)OC(=O)CCCCCCCCCCC)[C@@H](OC(=O)C[C@@H](CCCCCCCCCCC)OC(=O)CCCCCCCCCCCCC)[C@@H]2OP([O-])([O-])=O)(O[C@]([H])([C@H](O)CO)[C@@H]1O[C@H]1O[C@H]([C@@H](O)CO)[C@@H](O)[C@H](O[C@H]2O[C@H]([C@@H](O)CO)[C@@H](O)[C@H](O)[C@@H]2O)[C@@H]1O)C([O-])=O)C([O-])=O)[C@H](O)CO"/>
                  <rdf:li rdf:resource="http://identifiers.org/Source/chebi:61507"/>
                </rdf:Bag>
              </bqbiol:is>
            </rdf:Description>
          </rdf:RDF>
        </sbml:annotation>
      </species>
      <species boundaryCondition="false" constant="false" hasOnlySubstanceUnits="false" id="M_MNXM2680" name="heptosyl-(Kdo)2-lipid A" metaid="M_MNXM2680" compartment="C_c" fbc:charge="-6" fbc:chemicalFormula="C117H208N2O45P2">
        <sbml:annotation xmlns:sbml="http://www.sbml.org/sbml/level3/version1/core">
          <rdf:RDF xmlns:rdf="http://www.w3.org/1999/02/22-rdf-syntax-ns#">
            <rdf:Description rdf:about="#M_MNXM2680">
              <bqbiol:is xmlns:bqbiol="http://biomodels.net/biology-qualifiers/">
                <rdf:Bag>
                  <rdf:li rdf:resource="http://identifiers.org/InChI/InChI=1S/C117H214N2O45P2/c1-7-13-19-25-31-37-38-44-50-56-62-68-94(132)153-83(66-60-54-48-42-35-29-23-17-11-5)72-96(134)157-110-98(119-92(130)71-82(65-59-53-47-41-34-28-22-16-10-4)152-93(131)67-61-55-49-43-36-30-24-18-12-6)111(150-78-89-100(136)109(156-95(133)70-81(124)64-58-52-46-40-33-27-21-15-9-3)97(112(154-89)164-166(147,148)149)118-91(129)69-80(123)63-57-51-45-39-32-26-20-14-8-2)155-90(108(110)163-165(144,145)146)79-151-116(114(140)141)74-88(160-117(115(142)143)73-84(125)99(135)105(161-117)86(127)76-121)107(106(162-116)87(128)77-122)159-113-103(139)101(137)102(138)104(158-113)85(126)75-120/h80-90,97-113,120-128,135-139H,7-79H2,1-6H3,(H,118,129)(H,119,130)(H,140,141)(H,142,143)(H2,144,145,146)(H2,147,148,149)/p-6/t80-,81-,82-,83-,84-,85+,86-,87-,88-,89-,90-,97-,98-,99-,100-,101+,102+,103+,104-,105-,106-,107-,108-,109-,110-,111-,112-,113-,116-,117-/m1/s1"/>
                  <rdf:li rdf:resource="http://identifiers.org/InChIKey/HPDZKCJEWNZSML-YOZKHJKSSA-H"/>
                  <rdf:li rdf:resource="http://identifiers.org/Mass/2424.8406"/>
                  <rdf:li rdf:resource="http://identifiers.org/SMILES/[H][C@@]1(O[C@@](C[C@@H](O)[C@H]1O)(O[C@@H]1C[C@@](OC[C@H]2O[C@@H](OC[C@H]3O[C@H](OP([O-])([O-])=O)[C@H](NC(=O)C[C@H](O)CCCCCCCCCCC)[C@@H](OC(=O)C[C@H](O)CCCCCCCCCCC)[C@@H]3O)[C@H](NC(=O)C[C@@H](CCCCCCCCCCC)OC(=O)CCCCCCCCCCC)[C@@H](OC(=O)C[C@@H](CCCCCCCCCCC)OC(=O)CCCCCCCCCCCCC)[C@@H]2OP([O-])([O-])=O)(O[C@]([H])([C@H](O)CO)[C@@H]1O[C@H]1O[C@H]([C@@H](O)CO)[C@@H](O)[C@H](O)[C@@H]1O)C([O-])=O)C([O-])=O)[C@H](O)CO"/>
                  <rdf:li rdf:resource="http://identifiers.org/Source/chebi:61502"/>
                </rdf:Bag>
              </bqbiol:is>
            </rdf:Description>
          </rdf:RDF>
        </sbml:annotation>
      </species>
      <species boundaryCondition="false" constant="false" hasOnlySubstanceUnits="false" id="M_MNXM17114" name="D-glycero-beta-D-manno-heptose 7-phosphate" metaid="M_MNXM17114" compartment="C_c" fbc:charge="-2" fbc:chemicalFormula="C7H13O10P">
        <sbml:annotation xmlns:sbml="http://www.sbml.org/sbml/level3/version1/core">
          <rdf:RDF xmlns:rdf="http://www.w3.org/1999/02/22-rdf-syntax-ns#">
            <rdf:Description rdf:about="#M_MNXM17114">
              <bqbiol:is xmlns:bqbiol="http://biomodels.net/biology-qualifiers/">
                <rdf:Bag>
                  <rdf:li rdf:resource="http://identifiers.org/InChI/InChI=1S/C7H15O10P/c8-2(1-16-18(13,14)15)6-4(10)3(9)5(11)7(12)17-6/h2-12H,1H2,(H2,13,14,15)/p-2/t2-,3+,4+,5+,6-,7-/m1/s1"/>
                  <rdf:li rdf:resource="http://identifiers.org/InChIKey/SDADNVAZGVDAIM-ZUHYCWGWSA-L"/>
                  <rdf:li rdf:resource="http://identifiers.org/Mass/288.147"/>
                  <rdf:li rdf:resource="http://identifiers.org/SMILES/[H][C@@]1(O[C@@H](O)[C@@H](O)[C@@H](O)[C@@H]1O)[C@H](O)COP([O-])([O-])=O"/>
                  <rdf:li rdf:resource="http://identifiers.org/Source/chebi:60204"/>
                </rdf:Bag>
              </bqbiol:is>
            </rdf:Description>
          </rdf:RDF>
        </sbml:annotation>
      </species>
      <species boundaryCondition="false" constant="false" hasOnlySubstanceUnits="false" id="M_MNXM1648" name="ADP-D-glycero-beta-D-manno-heptose" metaid="M_MNXM1648" compartment="C_c" fbc:charge="-2" fbc:chemicalFormula="C17H25N5O16P2">
        <sbml:annotation xmlns:sbml="http://www.sbml.org/sbml/level3/version1/core">
          <rdf:RDF xmlns:rdf="http://www.w3.org/1999/02/22-rdf-syntax-ns#">
            <rdf:Description rdf:about="#M_MNXM1648">
              <bqbiol:is xmlns:bqbiol="http://biomodels.net/biology-qualifiers/">
                <rdf:Bag>
                  <rdf:li rdf:resource="http://identifiers.org/InChI/InChI=1S/C17H27N5O16P2/c18-14-7-15(20-3-19-14)22(4-21-7)16-11(28)8(25)6(35-16)2-34-39(30,31)38-40(32,33)37-17-12(29)9(26)10(27)13(36-17)5(24)1-23/h3-6,8-13,16-17,23-29H,1-2H2,(H,30,31)(H,32,33)(H2,18,19,20)/p-2/t5-,6-,8-,9+,10+,11-,12+,13-,16-,17+/m1/s1"/>
                  <rdf:li rdf:resource="http://identifiers.org/InChIKey/KMSFWBYFWSKGGR-FQBROAFUSA-L"/>
                  <rdf:li rdf:resource="http://identifiers.org/Mass/617.3529"/>
                  <rdf:li rdf:resource="http://identifiers.org/SMILES/[H][C@@]1(O[C@@H](OP([O-])(=O)OP([O-])(=O)OC[C@H]2O[C@H]([C@H](O)[C@@H]2O)n2cnc3c(N)ncnc23)[C@@H](O)[C@@H](O)[C@@H]1O)[C@H](O)CO"/>
                  <rdf:li rdf:resource="http://identifiers.org/Source/chebi:59967"/>
                </rdf:Bag>
              </bqbiol:is>
            </rdf:Description>
          </rdf:RDF>
        </sbml:annotation>
      </species>
      <species boundaryCondition="false" constant="false" hasOnlySubstanceUnits="false" id="M_MNXM1736" name="D-glycero-beta-D-manno-heptose 1,7-bisphosphate" metaid="M_MNXM1736" compartment="C_c" fbc:charge="-4" fbc:chemicalFormula="C7H12O13P2">
        <sbml:annotation xmlns:sbml="http://www.sbml.org/sbml/level3/version1/core">
          <rdf:RDF xmlns:rdf="http://www.w3.org/1999/02/22-rdf-syntax-ns#">
            <rdf:Description rdf:about="#M_MNXM1736">
              <bqbiol:is xmlns:bqbiol="http://biomodels.net/biology-qualifiers/">
                <rdf:Bag>
                  <rdf:li rdf:resource="http://identifiers.org/InChI/InChI=1S/C7H16O13P2/c8-2(1-18-21(12,13)14)6-4(10)3(9)5(11)7(19-6)20-22(15,16)17/h2-11H,1H2,(H2,12,13,14)(H2,15,16,17)/p-4/t2-,3+,4+,5+,6-,7+/m1/s1"/>
                  <rdf:li rdf:resource="http://identifiers.org/InChIKey/LMTGTTLGDUACSJ-QTNLNCNHSA-J"/>
                  <rdf:li rdf:resource="http://identifiers.org/Mass/366.1121"/>
                  <rdf:li rdf:resource="http://identifiers.org/SMILES/[H][C@@]1(O[C@@H](OP([O-])([O-])=O)[C@@H](O)[C@@H](O)[C@@H]1O)[C@H](O)COP([O-])([O-])=O"/>
                  <rdf:li rdf:resource="http://identifiers.org/Source/chebi:60208"/>
                </rdf:Bag>
              </bqbiol:is>
            </rdf:Description>
          </rdf:RDF>
        </sbml:annotation>
      </species>
      <species boundaryCondition="false" constant="false" hasOnlySubstanceUnits="false" id="M_MNXM1661" name="D-glycero-beta-D-manno-heptose 1-phosphate" metaid="M_MNXM1661" compartment="C_c" fbc:charge="-2" fbc:chemicalFormula="C7H13O10P">
        <sbml:annotation xmlns:sbml="http://www.sbml.org/sbml/level3/version1/core">
          <rdf:RDF xmlns:rdf="http://www.w3.org/1999/02/22-rdf-syntax-ns#">
            <rdf:Description rdf:about="#M_MNXM1661">
              <bqbiol:is xmlns:bqbiol="http://biomodels.net/biology-qualifiers/">
                <rdf:Bag>
                  <rdf:li rdf:resource="http://identifiers.org/InChI/InChI=1S/C7H15O10P/c8-1-2(9)6-4(11)3(10)5(12)7(16-6)17-18(13,14)15/h2-12H,1H2,(H2,13,14,15)/p-2/t2-,3+,4+,5+,6-,7+/m1/s1"/>
                  <rdf:li rdf:resource="http://identifiers.org/InChIKey/KMEJCSKJXSBBAN-QTNLNCNHSA-L"/>
                  <rdf:li rdf:resource="http://identifiers.org/Mass/288.147"/>
                  <rdf:li rdf:resource="http://identifiers.org/SMILES/[H][C@@]1(O[C@@H](OP([O-])([O-])=O)[C@@H](O)[C@@H](O)[C@@H]1O)[C@H](O)CO"/>
                  <rdf:li rdf:resource="http://identifiers.org/Source/chebi:61593"/>
                </rdf:Bag>
              </bqbiol:is>
            </rdf:Description>
          </rdf:RDF>
        </sbml:annotation>
      </species>
      <species boundaryCondition="false" constant="false" hasOnlySubstanceUnits="false" id="M_MNXM89588" name="D-glucopyranose 1-phosphate(2-)" metaid="M_MNXM89588" compartment="C_c" fbc:charge="-2" fbc:chemicalFormula="C6H11O9P">
        <sbml:annotation xmlns:sbml="http://www.sbml.org/sbml/level3/version1/core">
          <rdf:RDF xmlns:rdf="http://www.w3.org/1999/02/22-rdf-syntax-ns#">
            <rdf:Description rdf:about="#M_MNXM89588">
              <bqbiol:is xmlns:bqbiol="http://biomodels.net/biology-qualifiers/">
                <rdf:Bag>
                  <rdf:li rdf:resource="http://identifiers.org/InChI/InChI=1S/C6H13O9P/c7-1-2-3(8)4(9)5(10)6(14-2)15-16(11,12)13/h2-10H,1H2,(H2,11,12,13)/p-2/t2-,3-,4+,5-,6?/m1/s1"/>
                  <rdf:li rdf:resource="http://identifiers.org/InChIKey/HXXFSFRBOHSIMQ-GASJEMHNSA-L"/>
                  <rdf:li rdf:resource="http://identifiers.org/Mass/258.121"/>
                  <rdf:li rdf:resource="http://identifiers.org/SMILES/OC[C@H]1OC(OP([O-])([O-])=O)[C@H](O)[C@@H](O)[C@@H]1O"/>
                  <rdf:li rdf:resource="http://identifiers.org/Source/chebi:57629"/>
                </rdf:Bag>
              </bqbiol:is>
            </rdf:Description>
          </rdf:RDF>
        </sbml:annotation>
      </species>
      <species boundaryCondition="false" constant="false" hasOnlySubstanceUnits="false" id="M_MNXM0285" name="(R)-lactate_p" compartment="C_p" fbc:charge="-1" fbc:chemicalFormula="C3H5O3"/>
      <species boundaryCondition="false" constant="false" hasOnlySubstanceUnits="false" id="M_MNXM058" name="sulfate_p" compartment="C_p" fbc:charge="-2" fbc:chemicalFormula="O4S"/>
      <species boundaryCondition="false" constant="false" hasOnlySubstanceUnits="false" id="M_MNXM09" name="phosphate_p" compartment="C_p" fbc:charge="-2" fbc:chemicalFormula="HO4P"/>
      <species boundaryCondition="false" constant="false" hasOnlySubstanceUnits="false" id="M_PROTEIN" name="PROTEIN" compartment="C_c"/>
      <species boundaryCondition="false" constant="false" hasOnlySubstanceUnits="false" id="M_DNA" name="DNA" compartment="C_c"/>
      <species boundaryCondition="false" constant="false" hasOnlySubstanceUnits="false" id="M_RNA" name="RNA" compartment="C_c"/>
      <species boundaryCondition="false" constant="false" hasOnlySubstanceUnits="false" id="M_LIPID" name="LIPID" compartment="C_c"/>
      <species boundaryCondition="false" constant="false" hasOnlySubstanceUnits="false" id="M_MUREIN" name="MUREIN" compartment="C_p"/>
      <species boundaryCondition="false" constant="false" hasOnlySubstanceUnits="false" id="M_LPS" name="LPS" compartment="C_p"/>
      <species boundaryCondition="false" constant="false" hasOnlySubstanceUnits="false" id="M_BIOMASS" name="BIOMASS" compartment="C_c"/>
      <species boundaryCondition="false" constant="false" hasOnlySubstanceUnits="false" id="M_MNXM022" name="H2O2_p" compartment="C_p" fbc:charge="0" fbc:chemicalFormula="H2O2"/>
      <species boundaryCondition="false" constant="false" hasOnlySubstanceUnits="false" id="M_MNXM0341" name="D-gluconate_p" compartment="C_p" fbc:charge="-1" fbc:chemicalFormula="C6H11O7"/>
      <species boundaryCondition="false" constant="false" hasOnlySubstanceUnits="false" id="M_MNXM0175" name="D-fructose_p" compartment="C_p" fbc:charge="0" fbc:chemicalFormula="C6H12O6"/>
      <species boundaryCondition="false" constant="false" hasOnlySubstanceUnits="false" id="M_MNXM0615" name="D-mannitol_p" compartment="C_p" fbc:charge="0" fbc:chemicalFormula="C6H14O6"/>
    </listOfSpecies>
    <fbc:listOfGeneProducts>
      <fbc:geneProduct fbc:id="G_APA386B_1519" fbc:label="APA386B_1519" fbc:name="APA386B_1519"/>
      <fbc:geneProduct fbc:id="G_APA386B_2495" fbc:label="APA386B_2495" fbc:name="APA386B_2495"/>
      <fbc:geneProduct fbc:id="G_APA386B_814" fbc:label="APA386B_814" fbc:name="APA386B_814"/>
      <fbc:geneProduct fbc:id="G_APA386B_2108" fbc:label="APA386B_2108" fbc:name="APA386B_2108"/>
      <fbc:geneProduct fbc:id="G_APA386B_356" fbc:label="APA386B_356" fbc:name="APA386B_356"/>
      <fbc:geneProduct fbc:id="G_APA386B_993" fbc:label="APA386B_993" fbc:name="APA386B_993"/>
      <fbc:geneProduct fbc:id="G_APA386B_1752" fbc:label="APA386B_1752" fbc:name="APA386B_1752"/>
      <fbc:geneProduct fbc:id="G_APA386B_2746" fbc:label="APA386B_2746" fbc:name="APA386B_2746"/>
      <fbc:geneProduct fbc:id="G_APA386B_1520" fbc:label="APA386B_1520" fbc:name="APA386B_1520"/>
      <fbc:geneProduct fbc:id="G_APA386B_1153" fbc:label="APA386B_1153" fbc:name="APA386B_1153"/>
      <fbc:geneProduct fbc:id="G_APA386B_2618" fbc:label="APA386B_2618" fbc:name="APA386B_2618"/>
      <fbc:geneProduct fbc:id="G_APA386B_2545" fbc:label="APA386B_2545" fbc:name="APA386B_2545"/>
      <fbc:geneProduct fbc:id="G_APA386B_1521" fbc:label="APA386B_1521" fbc:name="APA386B_1521"/>
      <fbc:geneProduct fbc:id="G_APA386B_1152" fbc:label="APA386B_1152" fbc:name="APA386B_1152"/>
      <fbc:geneProduct fbc:id="G_APA386B_1157" fbc:label="APA386B_1157" fbc:name="APA386B_1157"/>
      <fbc:geneProduct fbc:id="G_APA386B_2134" fbc:label="APA386B_2134" fbc:name="APA386B_2134"/>
      <fbc:geneProduct fbc:id="G_APA386B_1016" fbc:label="APA386B_1016" fbc:name="APA386B_1016"/>
      <fbc:geneProduct fbc:id="G_APA386B_2133" fbc:label="APA386B_2133" fbc:name="APA386B_2133"/>
      <fbc:geneProduct fbc:id="G_APA386B_325" fbc:label="APA386B_325" fbc:name="APA386B_325"/>
      <fbc:geneProduct fbc:id="G_APA386B_2110" fbc:label="APA386B_2110" fbc:name="APA386B_2110"/>
      <fbc:geneProduct fbc:id="G_APA386B_1158" fbc:label="APA386B_1158" fbc:name="APA386B_1158"/>
      <fbc:geneProduct fbc:id="G_APA386B_1156" fbc:label="APA386B_1156" fbc:name="APA386B_1156"/>
      <fbc:geneProduct fbc:id="G_APA386B_792" fbc:label="APA386B_792" fbc:name="APA386B_792"/>
      <fbc:geneProduct fbc:id="G_APA386B_2378" fbc:label="APA386B_2378" fbc:name="APA386B_2378"/>
      <fbc:geneProduct fbc:id="G_APA386B_1154" fbc:label="APA386B_1154" fbc:name="APA386B_1154"/>
      <fbc:geneProduct fbc:id="G_APA386B_2735" fbc:label="APA386B_2735" fbc:name="APA386B_2735"/>
      <fbc:geneProduct fbc:id="G_APA386B_2736" fbc:label="APA386B_2736" fbc:name="APA386B_2736"/>
      <fbc:geneProduct fbc:id="G_APA386B_2737" fbc:label="APA386B_2737" fbc:name="APA386B_2737"/>
      <fbc:geneProduct fbc:id="G_APA386B_2738" fbc:label="APA386B_2738" fbc:name="APA386B_2738"/>
      <fbc:geneProduct fbc:id="G_APA386B_587" fbc:label="APA386B_587" fbc:name="APA386B_587"/>
      <fbc:geneProduct fbc:id="G_APA386B_588" fbc:label="APA386B_588" fbc:name="APA386B_588"/>
      <fbc:geneProduct fbc:id="G_APA386B_910" fbc:label="APA386B_910" fbc:name="APA386B_910"/>
      <fbc:geneProduct fbc:id="G_APA386B_1053" fbc:label="APA386B_1053" fbc:name="APA386B_1053"/>
      <fbc:geneProduct fbc:id="G_APA386B_1600" fbc:label="APA386B_1600" fbc:name="APA386B_1600"/>
      <fbc:geneProduct fbc:id="G_APA386B_1862" fbc:label="APA386B_1862" fbc:name="APA386B_1862"/>
      <fbc:geneProduct fbc:id="G_APA386B_1863" fbc:label="APA386B_1863" fbc:name="APA386B_1863"/>
      <fbc:geneProduct fbc:id="G_APA386B_836" fbc:label="APA386B_836" fbc:name="APA386B_836"/>
      <fbc:geneProduct fbc:id="G_APA386B_835" fbc:label="APA386B_835" fbc:name="APA386B_835"/>
      <fbc:geneProduct fbc:id="G_APA386B_2083" fbc:label="APA386B_2083" fbc:name="APA386B_2083"/>
      <fbc:geneProduct fbc:id="G_APA386B_2271" fbc:label="APA386B_2271" fbc:name="APA386B_2271"/>
      <fbc:geneProduct fbc:id="G_APA386B_2084" fbc:label="APA386B_2084" fbc:name="APA386B_2084"/>
      <fbc:geneProduct fbc:id="G_APA386B_2085" fbc:label="APA386B_2085" fbc:name="APA386B_2085"/>
      <fbc:geneProduct fbc:id="G_APA386B_1186" fbc:label="APA386B_1186" fbc:name="APA386B_1186"/>
      <fbc:geneProduct fbc:id="G_APA386B_2269" fbc:label="APA386B_2269" fbc:name="APA386B_2269"/>
      <fbc:geneProduct fbc:id="G_APA386B_2270" fbc:label="APA386B_2270" fbc:name="APA386B_2270"/>
      <fbc:geneProduct fbc:id="G_APA386B_1305" fbc:label="APA386B_1305" fbc:name="APA386B_1305"/>
      <fbc:geneProduct fbc:id="G_APA386B_321" fbc:label="APA386B_321" fbc:name="APA386B_321"/>
      <fbc:geneProduct fbc:id="G_APA386B_1515" fbc:label="APA386B_1515" fbc:name="APA386B_1515"/>
      <fbc:geneProduct fbc:id="G_APA386B_1514" fbc:label="APA386B_1514" fbc:name="APA386B_1514"/>
      <fbc:geneProduct fbc:id="G_APA386B_1516" fbc:label="APA386B_1516" fbc:name="APA386B_1516"/>
      <fbc:geneProduct fbc:id="G_APA386B_1513" fbc:label="APA386B_1513" fbc:name="APA386B_1513"/>
      <fbc:geneProduct fbc:id="G_APA386B_2625" fbc:label="APA386B_2625" fbc:name="APA386B_2625"/>
      <fbc:geneProduct fbc:id="G_APA386B_2589" fbc:label="APA386B_2589" fbc:name="APA386B_2589"/>
      <fbc:geneProduct fbc:id="G_APA386B_2558" fbc:label="APA386B_2558" fbc:name="APA386B_2558"/>
      <fbc:geneProduct fbc:id="G_APA386B_2121" fbc:label="APA386B_2121" fbc:name="APA386B_2121"/>
      <fbc:geneProduct fbc:id="G_APA386B_2584" fbc:label="APA386B_2584" fbc:name="APA386B_2584"/>
      <fbc:geneProduct fbc:id="G_APA386B_2675" fbc:label="APA386B_2675" fbc:name="APA386B_2675"/>
      <fbc:geneProduct fbc:id="G_APA386B_1323" fbc:label="APA386B_1323" fbc:name="APA386B_1323"/>
      <fbc:geneProduct fbc:id="G_APA386B_1843" fbc:label="APA386B_1843" fbc:name="APA386B_1843"/>
      <fbc:geneProduct fbc:id="G_APA386B_1P20" fbc:label="APA386B_1P20" fbc:name="APA386B_1P20"/>
      <fbc:geneProduct fbc:id="G_APA386B_2214" fbc:label="APA386B_2214" fbc:name="APA386B_2214"/>
      <fbc:geneProduct fbc:id="G_APA386B_336" fbc:label="APA386B_336" fbc:name="APA386B_336"/>
      <fbc:geneProduct fbc:id="G_APA386B_335" fbc:label="APA386B_335" fbc:name="APA386B_335"/>
      <fbc:geneProduct fbc:id="G_APA386B_2074" fbc:label="APA386B_2074" fbc:name="APA386B_2074"/>
      <fbc:geneProduct fbc:id="G_APA386B_909" fbc:label="APA386B_909" fbc:name="APA386B_909"/>
      <fbc:geneProduct fbc:id="G_APA386B_209" fbc:label="APA386B_209" fbc:name="APA386B_209"/>
      <fbc:geneProduct fbc:id="G_APA386B_496" fbc:label="APA386B_496" fbc:name="APA386B_496"/>
      <fbc:geneProduct fbc:id="G_APA386B_1507" fbc:label="APA386B_1507" fbc:name="APA386B_1507"/>
      <fbc:geneProduct fbc:id="G_APA386B_2362" fbc:label="APA386B_2362" fbc:name="APA386B_2362"/>
      <fbc:geneProduct fbc:id="G_APA386B_1608" fbc:label="APA386B_1608" fbc:name="APA386B_1608"/>
      <fbc:geneProduct fbc:id="G_APA386B_1605" fbc:label="APA386B_1605" fbc:name="APA386B_1605"/>
      <fbc:geneProduct fbc:id="G_APA386B_1266" fbc:label="APA386B_1266" fbc:name="APA386B_1266"/>
      <fbc:geneProduct fbc:id="G_APA386B_1607" fbc:label="APA386B_1607" fbc:name="APA386B_1607"/>
      <fbc:geneProduct fbc:id="G_APA386B_1606" fbc:label="APA386B_1606" fbc:name="APA386B_1606"/>
      <fbc:geneProduct fbc:id="G_APA386B_1267" fbc:label="APA386B_1267" fbc:name="APA386B_1267"/>
      <fbc:geneProduct fbc:id="G_APA386B_1269" fbc:label="APA386B_1269" fbc:name="APA386B_1269"/>
      <fbc:geneProduct fbc:id="G_APA386B_1268" fbc:label="APA386B_1268" fbc:name="APA386B_1268"/>
      <fbc:geneProduct fbc:id="G_APA386B_1604" fbc:label="APA386B_1604" fbc:name="APA386B_1604"/>
      <fbc:geneProduct fbc:id="G_APA386B_1579" fbc:label="APA386B_1579" fbc:name="APA386B_1579"/>
      <fbc:geneProduct fbc:id="G_APA386B_1578" fbc:label="APA386B_1578" fbc:name="APA386B_1578"/>
      <fbc:geneProduct fbc:id="G_APA386B_1580" fbc:label="APA386B_1580" fbc:name="APA386B_1580"/>
      <fbc:geneProduct fbc:id="G_APA386B_1581" fbc:label="APA386B_1581" fbc:name="APA386B_1581"/>
      <fbc:geneProduct fbc:id="G_APA386B_2247" fbc:label="APA386B_2247" fbc:name="APA386B_2247"/>
      <fbc:geneProduct fbc:id="G_APA386B_563" fbc:label="APA386B_563" fbc:name="APA386B_563"/>
      <fbc:geneProduct fbc:id="G_APA386B_562" fbc:label="APA386B_562" fbc:name="APA386B_562"/>
      <fbc:geneProduct fbc:id="G_APA386B_560" fbc:label="APA386B_560" fbc:name="APA386B_560"/>
      <fbc:geneProduct fbc:id="G_APA386B_561" fbc:label="APA386B_561" fbc:name="APA386B_561"/>
      <fbc:geneProduct fbc:id="G_APA386B_557" fbc:label="APA386B_557" fbc:name="APA386B_557"/>
      <fbc:geneProduct fbc:id="G_APA386B_556" fbc:label="APA386B_556" fbc:name="APA386B_556"/>
      <fbc:geneProduct fbc:id="G_APA386B_564" fbc:label="APA386B_564" fbc:name="APA386B_564"/>
      <fbc:geneProduct fbc:id="G_APA386B_565" fbc:label="APA386B_565" fbc:name="APA386B_565"/>
      <fbc:geneProduct fbc:id="G_APA386B_566" fbc:label="APA386B_566" fbc:name="APA386B_566"/>
      <fbc:geneProduct fbc:id="G_APA386B_567" fbc:label="APA386B_567" fbc:name="APA386B_567"/>
      <fbc:geneProduct fbc:id="G_APA386B_559" fbc:label="APA386B_559" fbc:name="APA386B_559"/>
      <fbc:geneProduct fbc:id="G_APA386B_558" fbc:label="APA386B_558" fbc:name="APA386B_558"/>
      <fbc:geneProduct fbc:id="G_APA386B_920" fbc:label="APA386B_920" fbc:name="APA386B_920"/>
      <fbc:geneProduct fbc:id="G_APA386B_2089" fbc:label="APA386B_2089" fbc:name="APA386B_2089"/>
      <fbc:geneProduct fbc:id="G_APA386B_472" fbc:label="APA386B_472" fbc:name="APA386B_472"/>
      <fbc:geneProduct fbc:id="G_APA386B_473" fbc:label="APA386B_473" fbc:name="APA386B_473"/>
      <fbc:geneProduct fbc:id="G_APA386B_1010" fbc:label="APA386B_1010" fbc:name="APA386B_1010"/>
      <fbc:geneProduct fbc:id="G_APA386B_1011" fbc:label="APA386B_1011" fbc:name="APA386B_1011"/>
      <fbc:geneProduct fbc:id="G_APA386B_1508" fbc:label="APA386B_1508" fbc:name="APA386B_1508"/>
      <fbc:geneProduct fbc:id="G_APA386B_1509" fbc:label="APA386B_1509" fbc:name="APA386B_1509"/>
      <fbc:geneProduct fbc:id="G_APA386B_1510" fbc:label="APA386B_1510" fbc:name="APA386B_1510"/>
      <fbc:geneProduct fbc:id="G_APA386B_775" fbc:label="APA386B_775" fbc:name="APA386B_775"/>
      <fbc:geneProduct fbc:id="G_APA386B_777" fbc:label="APA386B_777" fbc:name="APA386B_777"/>
      <fbc:geneProduct fbc:id="G_APA386B_776" fbc:label="APA386B_776" fbc:name="APA386B_776"/>
      <fbc:geneProduct fbc:id="G_APA386B_2312" fbc:label="APA386B_2312" fbc:name="APA386B_2312"/>
      <fbc:geneProduct fbc:id="G_APA386B_2313" fbc:label="APA386B_2313" fbc:name="APA386B_2313"/>
      <fbc:geneProduct fbc:id="G_APA386B_2543" fbc:label="APA386B_2543" fbc:name="APA386B_2543"/>
      <fbc:geneProduct fbc:id="G_APA386B_2542" fbc:label="APA386B_2542" fbc:name="APA386B_2542"/>
      <fbc:geneProduct fbc:id="G_APA386B_2544" fbc:label="APA386B_2544" fbc:name="APA386B_2544"/>
      <fbc:geneProduct fbc:id="G_APA386B_2212" fbc:label="APA386B_2212" fbc:name="APA386B_2212"/>
      <fbc:geneProduct fbc:id="G_APA386B_1575" fbc:label="APA386B_1575" fbc:name="APA386B_1575"/>
      <fbc:geneProduct fbc:id="G_APA386B_1574" fbc:label="APA386B_1574" fbc:name="APA386B_1574"/>
      <fbc:geneProduct fbc:id="G_APA386B_154" fbc:label="APA386B_154" fbc:name="APA386B_154"/>
      <fbc:geneProduct fbc:id="G_APA386B_2308" fbc:label="APA386B_2308" fbc:name="APA386B_2308"/>
      <fbc:geneProduct fbc:id="G_APA386B_92" fbc:label="APA386B_92" fbc:name="APA386B_92"/>
      <fbc:geneProduct fbc:id="G_APA386B_1931" fbc:label="APA386B_1931" fbc:name="APA386B_1931"/>
      <fbc:geneProduct fbc:id="G_APA386B_94" fbc:label="APA386B_94" fbc:name="APA386B_94"/>
      <fbc:geneProduct fbc:id="G_APA386B_629" fbc:label="APA386B_629" fbc:name="APA386B_629"/>
      <fbc:geneProduct fbc:id="G_APA386B_2263" fbc:label="APA386B_2263" fbc:name="APA386B_2263"/>
      <fbc:geneProduct fbc:id="G_APA386B_2277" fbc:label="APA386B_2277" fbc:name="APA386B_2277"/>
      <fbc:geneProduct fbc:id="G_APA386B_2597" fbc:label="APA386B_2597" fbc:name="APA386B_2597"/>
      <fbc:geneProduct fbc:id="G_APA386B_2154" fbc:label="APA386B_2154" fbc:name="APA386B_2154"/>
      <fbc:geneProduct fbc:id="G_APA386B_2288" fbc:label="APA386B_2288" fbc:name="APA386B_2288"/>
      <fbc:geneProduct fbc:id="G_APA386B_2289" fbc:label="APA386B_2289" fbc:name="APA386B_2289"/>
      <fbc:geneProduct fbc:id="G_APA386B_2606" fbc:label="APA386B_2606" fbc:name="APA386B_2606"/>
      <fbc:geneProduct fbc:id="G_APA386B_2730" fbc:label="APA386B_2730" fbc:name="APA386B_2730"/>
      <fbc:geneProduct fbc:id="G_APA386B_2718" fbc:label="APA386B_2718" fbc:name="APA386B_2718"/>
      <fbc:geneProduct fbc:id="G_APA386B_612" fbc:label="APA386B_612" fbc:name="APA386B_612"/>
      <fbc:geneProduct fbc:id="G_APA386B_1414" fbc:label="APA386B_1414" fbc:name="APA386B_1414"/>
      <fbc:geneProduct fbc:id="G_APA386B_940" fbc:label="APA386B_940" fbc:name="APA386B_940"/>
      <fbc:geneProduct fbc:id="G_APA386B_939" fbc:label="APA386B_939" fbc:name="APA386B_939"/>
      <fbc:geneProduct fbc:id="G_APA386B_1331" fbc:label="APA386B_1331" fbc:name="APA386B_1331"/>
      <fbc:geneProduct fbc:id="G_APA386B_2295" fbc:label="APA386B_2295" fbc:name="APA386B_2295"/>
      <fbc:geneProduct fbc:id="G_APA386B_1332" fbc:label="APA386B_1332" fbc:name="APA386B_1332"/>
      <fbc:geneProduct fbc:id="G_APA386B_2696" fbc:label="APA386B_2696" fbc:name="APA386B_2696"/>
      <fbc:geneProduct fbc:id="G_APA386B_628" fbc:label="APA386B_628" fbc:name="APA386B_628"/>
      <fbc:geneProduct fbc:id="G_APA386B_2695" fbc:label="APA386B_2695" fbc:name="APA386B_2695"/>
      <fbc:geneProduct fbc:id="G_APA386B_2160" fbc:label="APA386B_2160" fbc:name="APA386B_2160"/>
      <fbc:geneProduct fbc:id="G_APA386B_2672" fbc:label="APA386B_2672" fbc:name="APA386B_2672"/>
      <fbc:geneProduct fbc:id="G_APA386B_2693" fbc:label="APA386B_2693" fbc:name="APA386B_2693"/>
      <fbc:geneProduct fbc:id="G_APA386B_1776" fbc:label="APA386B_1776" fbc:name="APA386B_1776"/>
      <fbc:geneProduct fbc:id="G_APA386B_2649" fbc:label="APA386B_2649" fbc:name="APA386B_2649"/>
      <fbc:geneProduct fbc:id="G_APA386B_1512" fbc:label="APA386B_1512" fbc:name="APA386B_1512"/>
      <fbc:geneProduct fbc:id="G_APA386B_2707" fbc:label="APA386B_2707" fbc:name="APA386B_2707"/>
      <fbc:geneProduct fbc:id="G_APA386B_2171" fbc:label="APA386B_2171" fbc:name="APA386B_2171"/>
      <fbc:geneProduct fbc:id="G_APA386B_2235" fbc:label="APA386B_2235" fbc:name="APA386B_2235"/>
      <fbc:geneProduct fbc:id="G_APA386B_2172" fbc:label="APA386B_2172" fbc:name="APA386B_2172"/>
      <fbc:geneProduct fbc:id="G_APA386B_2366" fbc:label="APA386B_2366" fbc:name="APA386B_2366"/>
      <fbc:geneProduct fbc:id="G_APA386B_1274" fbc:label="APA386B_1274" fbc:name="APA386B_1274"/>
      <fbc:geneProduct fbc:id="G_APA386B_641" fbc:label="APA386B_641" fbc:name="APA386B_641"/>
      <fbc:geneProduct fbc:id="G_APA386B_640" fbc:label="APA386B_640" fbc:name="APA386B_640"/>
      <fbc:geneProduct fbc:id="G_APA386B_1564" fbc:label="APA386B_1564" fbc:name="APA386B_1564"/>
      <fbc:geneProduct fbc:id="G_APA386B_1001" fbc:label="APA386B_1001" fbc:name="APA386B_1001"/>
      <fbc:geneProduct fbc:id="G_APA386B_639" fbc:label="APA386B_639" fbc:name="APA386B_639"/>
      <fbc:geneProduct fbc:id="G_APA386B_2129" fbc:label="APA386B_2129" fbc:name="APA386B_2129"/>
      <fbc:geneProduct fbc:id="G_APA386B_665" fbc:label="APA386B_665" fbc:name="APA386B_665"/>
      <fbc:geneProduct fbc:id="G_APA386B_861" fbc:label="APA386B_861" fbc:name="APA386B_861"/>
      <fbc:geneProduct fbc:id="G_APA386B_862" fbc:label="APA386B_862" fbc:name="APA386B_862"/>
      <fbc:geneProduct fbc:id="G_APA386B_942" fbc:label="APA386B_942" fbc:name="APA386B_942"/>
      <fbc:geneProduct fbc:id="G_APA386B_991" fbc:label="APA386B_991" fbc:name="APA386B_991"/>
      <fbc:geneProduct fbc:id="G_APA386B_2319" fbc:label="APA386B_2319" fbc:name="APA386B_2319"/>
      <fbc:geneProduct fbc:id="G_APA386B_602" fbc:label="APA386B_602" fbc:name="APA386B_602"/>
      <fbc:geneProduct fbc:id="G_APA386B_887" fbc:label="APA386B_887" fbc:name="APA386B_887"/>
      <fbc:geneProduct fbc:id="G_APA386B_834" fbc:label="APA386B_834" fbc:name="APA386B_834"/>
      <fbc:geneProduct fbc:id="G_APA386B_1291" fbc:label="APA386B_1291" fbc:name="APA386B_1291"/>
      <fbc:geneProduct fbc:id="G_APA386B_205" fbc:label="APA386B_205" fbc:name="APA386B_205"/>
      <fbc:geneProduct fbc:id="G_APA386B_1437" fbc:label="APA386B_1437" fbc:name="APA386B_1437"/>
      <fbc:geneProduct fbc:id="G_APA386B_2501" fbc:label="APA386B_2501" fbc:name="APA386B_2501"/>
      <fbc:geneProduct fbc:id="G_APA386B_2500" fbc:label="APA386B_2500" fbc:name="APA386B_2500"/>
      <fbc:geneProduct fbc:id="G_APA386B_2170" fbc:label="APA386B_2170" fbc:name="APA386B_2170"/>
      <fbc:geneProduct fbc:id="G_APA386B_1816" fbc:label="APA386B_1816" fbc:name="APA386B_1816"/>
      <fbc:geneProduct fbc:id="G_APA386B_2234" fbc:label="APA386B_2234" fbc:name="APA386B_2234"/>
      <fbc:geneProduct fbc:id="G_APA386B_2368" fbc:label="APA386B_2368" fbc:name="APA386B_2368"/>
      <fbc:geneProduct fbc:id="G_APA386B_365" fbc:label="APA386B_365" fbc:name="APA386B_365"/>
      <fbc:geneProduct fbc:id="G_APA386B_893" fbc:label="APA386B_893" fbc:name="APA386B_893"/>
      <fbc:geneProduct fbc:id="G_APA386B_894" fbc:label="APA386B_894" fbc:name="APA386B_894"/>
      <fbc:geneProduct fbc:id="G_APA386B_789" fbc:label="APA386B_789" fbc:name="APA386B_789"/>
      <fbc:geneProduct fbc:id="G_APA386B_1857" fbc:label="APA386B_1857" fbc:name="APA386B_1857"/>
      <fbc:geneProduct fbc:id="G_APA386B_1448" fbc:label="APA386B_1448" fbc:name="APA386B_1448"/>
      <fbc:geneProduct fbc:id="G_APA386B_1797" fbc:label="APA386B_1797" fbc:name="APA386B_1797"/>
      <fbc:geneProduct fbc:id="G_APA386B_1796" fbc:label="APA386B_1796" fbc:name="APA386B_1796"/>
      <fbc:geneProduct fbc:id="G_APA386B_2741" fbc:label="APA386B_2741" fbc:name="APA386B_2741"/>
      <fbc:geneProduct fbc:id="G_APA386B_2743" fbc:label="APA386B_2743" fbc:name="APA386B_2743"/>
      <fbc:geneProduct fbc:id="G_APA386B_1031" fbc:label="APA386B_1031" fbc:name="APA386B_1031"/>
      <fbc:geneProduct fbc:id="G_APA386B_2740" fbc:label="APA386B_2740" fbc:name="APA386B_2740"/>
      <fbc:geneProduct fbc:id="G_APA386B_838" fbc:label="APA386B_838" fbc:name="APA386B_838"/>
      <fbc:geneProduct fbc:id="G_APA386B_2712" fbc:label="APA386B_2712" fbc:name="APA386B_2712"/>
      <fbc:geneProduct fbc:id="G_APA386B_1505" fbc:label="APA386B_1505" fbc:name="APA386B_1505"/>
      <fbc:geneProduct fbc:id="G_APA386B_1129" fbc:label="APA386B_1129" fbc:name="APA386B_1129"/>
      <fbc:geneProduct fbc:id="G_APA386B_2256" fbc:label="APA386B_2256" fbc:name="APA386B_2256"/>
      <fbc:geneProduct fbc:id="G_APA386B_715" fbc:label="APA386B_715" fbc:name="APA386B_715"/>
      <fbc:geneProduct fbc:id="G_APA386B_899" fbc:label="APA386B_899" fbc:name="APA386B_899"/>
      <fbc:geneProduct fbc:id="G_APA386B_1800" fbc:label="APA386B_1800" fbc:name="APA386B_1800"/>
      <fbc:geneProduct fbc:id="G_APA386B_668" fbc:label="APA386B_668" fbc:name="APA386B_668"/>
      <fbc:geneProduct fbc:id="G_APA386B_1258" fbc:label="APA386B_1258" fbc:name="APA386B_1258"/>
      <fbc:geneProduct fbc:id="G_APA386B_1462" fbc:label="APA386B_1462" fbc:name="APA386B_1462"/>
      <fbc:geneProduct fbc:id="G_APA386B_1460" fbc:label="APA386B_1460" fbc:name="APA386B_1460"/>
      <fbc:geneProduct fbc:id="G_APA386B_1461" fbc:label="APA386B_1461" fbc:name="APA386B_1461"/>
      <fbc:geneProduct fbc:id="G_APA386B_1459" fbc:label="APA386B_1459" fbc:name="APA386B_1459"/>
      <fbc:geneProduct fbc:id="G_APA386B_1458" fbc:label="APA386B_1458" fbc:name="APA386B_1458"/>
      <fbc:geneProduct fbc:id="G_APA386B_1150" fbc:label="APA386B_1150" fbc:name="APA386B_1150"/>
      <fbc:geneProduct fbc:id="G_APA386B_900" fbc:label="APA386B_900" fbc:name="APA386B_900"/>
      <fbc:geneProduct fbc:id="G_APA386B_2498" fbc:label="APA386B_2498" fbc:name="APA386B_2498"/>
      <fbc:geneProduct fbc:id="G_APA386B_845" fbc:label="APA386B_845" fbc:name="APA386B_845"/>
      <fbc:geneProduct fbc:id="G_APA386B_2586" fbc:label="APA386B_2586" fbc:name="APA386B_2586"/>
      <fbc:geneProduct fbc:id="G_APA386B_1690" fbc:label="APA386B_1690" fbc:name="APA386B_1690"/>
      <fbc:geneProduct fbc:id="G_APA386B_2708" fbc:label="APA386B_2708" fbc:name="APA386B_2708"/>
      <fbc:geneProduct fbc:id="G_APA386B_1330" fbc:label="APA386B_1330" fbc:name="APA386B_1330"/>
      <fbc:geneProduct fbc:id="G_APA386B_2372" fbc:label="APA386B_2372" fbc:name="APA386B_2372"/>
      <fbc:geneProduct fbc:id="G_APA386B_2293" fbc:label="APA386B_2293" fbc:name="APA386B_2293"/>
      <fbc:geneProduct fbc:id="G_APA386B_1542" fbc:label="APA386B_1542" fbc:name="APA386B_1542"/>
      <fbc:geneProduct fbc:id="G_APA386B_2673" fbc:label="APA386B_2673" fbc:name="APA386B_2673"/>
      <fbc:geneProduct fbc:id="G_APA386B_821" fbc:label="APA386B_821" fbc:name="APA386B_821"/>
      <fbc:geneProduct fbc:id="G_APA386B_992" fbc:label="APA386B_992" fbc:name="APA386B_992"/>
      <fbc:geneProduct fbc:id="G_APA386B_2138" fbc:label="APA386B_2138" fbc:name="APA386B_2138"/>
      <fbc:geneProduct fbc:id="G_APA386B_753" fbc:label="APA386B_753" fbc:name="APA386B_753"/>
      <fbc:geneProduct fbc:id="G_APA386B_1257" fbc:label="APA386B_1257" fbc:name="APA386B_1257"/>
      <fbc:geneProduct fbc:id="G_APA386B_1894" fbc:label="APA386B_1894" fbc:name="APA386B_1894"/>
      <fbc:geneProduct fbc:id="G_APA386B_1928" fbc:label="APA386B_1928" fbc:name="APA386B_1928"/>
      <fbc:geneProduct fbc:id="G_APA386B_482" fbc:label="APA386B_482" fbc:name="APA386B_482"/>
      <fbc:geneProduct fbc:id="G_APA386B_2275" fbc:label="APA386B_2275" fbc:name="APA386B_2275"/>
      <fbc:geneProduct fbc:id="G_APA386B_1777" fbc:label="APA386B_1777" fbc:name="APA386B_1777"/>
      <fbc:geneProduct fbc:id="G_APA386B_2682" fbc:label="APA386B_2682" fbc:name="APA386B_2682"/>
      <fbc:geneProduct fbc:id="G_APA386B_2683" fbc:label="APA386B_2683" fbc:name="APA386B_2683"/>
      <fbc:geneProduct fbc:id="G_APA386B_2681" fbc:label="APA386B_2681" fbc:name="APA386B_2681"/>
      <fbc:geneProduct fbc:id="G_APA386B_2685" fbc:label="APA386B_2685" fbc:name="APA386B_2685"/>
      <fbc:geneProduct fbc:id="G_APA386B_2142" fbc:label="APA386B_2142" fbc:name="APA386B_2142"/>
[truncated: 606,708 more chars]
