# Supplementary material for: Genome-Scale Metabolic Reconstruction of Acetobacter pasteurianus 386B, a Candidate Functional Starter Culture for Cocoa Bean Fermentation
Source: Front Microbiol. 2019 Dec 5;10:2801. doi: 10.3389/fmicb.2019.02801 (PMC6915089; doi:10.3389/fmicb.2019.02801)
Supplement: SUPPLEMENTARY FILE S4 — Biomass reaction for A. pasteurianus 386B using a combination of genomic and literature data. [file Data_Sheet_4.xlsx]

## Sheet: Cell
MNX	Component	Cellular content (g/g CDW)	stoichiometric coefficient biomass reaction (mmol/g CDW)
DNA	DNA	0.0071	0.0229055
RNA	RNA	0.134	0.412466
PROTEIN	Protein	0.5716	5.24414
LIPID	Phospholipids	0.0386	0.049032
MNXM72	Fatty acids	0.035	0.125948
MUREIN	Peptidoglycan	0.0292	0.0297398
LPS	Carbohydrates	0.1752	0.0460346
	Ash	0.0093
	Total	1

## Sheet: Protein
MNX	Amino acid	Abbreviation	Count (2854 NCBI 2015 CDS)	Molar ratio (%)	mol/mol prot	Molar mass (g/mol)	Molar mass corr (g/mol)	g/mol prot
MNXM32	Alanine	Ala (A)	102792	11.3674	0.113674	89.094	71.0787	8.07982
MNXM70	Arginine	Arg (R)	57272	6.33352	0.0633352	174.204	156.189	9.89224
MNXM147	Asparagine	Asn (N)	27797	3.07398	0.0307398	132.119	114.104	3.50752
MNXM42	Aspartate	Asp (D)	46969	5.19415	0.0519415	133.103	115.088	5.97782
MNXM55	Cysteine	Cys (C)	10110	1.11803	0.0111803	121.154	103.139	1.15312
MNXM89557	Glutamate	Glu (Q)	35850	3.96453	0.0396453	146.15	128.135	5.07994
MNXM37	Glutamine	Gln (E)	47766	5.28228	0.0528228	147.146	129.131	6.82105
MNXM29	Glycine	Gly (G)	72785	8.04905	0.0804905	75.067	57.0517	4.59212
MNXM134	Histidine	His (H)	22120	2.44618	0.0244618	155.157	137.142	3.35473
MNXM231	Isoleucine	Ile (I)	45777	5.06233	0.0506233	131.175	113.16	5.72851
MNXM140	Leucine	Leu (L)	91932	10.1665	0.101665	131.175	113.16	11.5043
MNXM78	Lysine	Lys (K)	32687	3.61475	0.0361475	146.19	128.175	4.63319
MNXM61	Methionine	Met (M)	23697	2.62057	0.0262057	149.208	131.193	3.438
MNXM97	Phenylalanine	Phe (F)	32705	3.61674	0.0361674	165.192	147.177	5.323
MNXM114	Proline	Pro (P)	49493	5.47327	0.0547327	115.132	97.1167	5.31546
MNXM53	Serine	Ser (S)	52627	5.81985	0.0581985	105.093	87.0777	5.06779
MNXM142	Threonine	Thr (T)	52371	5.79154	0.0579154	119.12	101.105	5.85552
MNXM94	Tryptophan	Trp (W)	13006	1.43829	0.0143829	204.229	186.214	2.67829
MNXM76	Tyrosine	Tyr (Y)	21339	2.35981	0.0235981	181.191	163.176	3.85064
MNXM199	Valine	Val (V)	65173	7.20727	0.0720727	117.148	99.1327	7.14476
	Total		904268	100	1		118.887	108.998
						molar mass water (g/mol)		MM protein (g/mol prot)
						18.0153

## Sheet: DNA
MNX	Nucleotide	DNA monomer	Count (NCBI 2017)	Count corr	Molar ratio (%)	mol/mol DNA	Molar mass (g/mol)	g/mol DNA
MNXM286	dATP	dAMP	726929	1451276	23.57	0.2357	314.214	74.0604
MNXM344	dGTP	dGMP	806049	1627371	26.43	0.2643	330.214	87.2754
MNXM360	dCTP	dCMP	821322	1627371	26.43	0.2643	290.19	76.6971
MNXM394	dTTP	dTMP	724347	1451276	23.57	0.2357	305.201	71.936
	Total		3078647	6157294	100	1		309.969
								MM DNA (g/mol DNA)

## Sheet: RNA
MNX	Nucleotide	RNA monomer	g/g RNA	Molar mass (g/mol)	mol/g RNA	mol/mol RNA
MNXM3	ATP	AMP	0.243441	330.214	0.000737223	0.239505
MNXM51	GTP	GMP	0.33906	346.213	0.000979337	0.318162
MNXM63	CTP	CMP	0.227635	306.189	0.000743447	0.241527
MNXM121	UTP	UMP	0.189864	307.174	0.000618099	0.200805
	Total		1		0.00307811	1
					324.875
					MM RNA (g RNA/mol RNA)
		g/g RNA (Milo & Philipps, 2015)
	rRNA	0.8167
	tRNA	0.15
	mRNA	0.0333
	Total	1
	rRNA	Nucleotide	Count (NCBI 2017)	Molar ratio (%)	mol/mol rRNA	g/mol rRNA
		ATP	5431	24.9106	0.249106	82.2581
		GTP	6956	31.9053	0.319053	110.46
		CTP	5065	23.2318	0.232318	71.1333
		UTP	4350	19.9523	0.199523	61.2883
	Total		21802	100	1	325.14	g/mol rRNA
	tRNA	Nucleotide	Count (NCBI 2017)	Molar ratio (%)	mol/mol tRNA	g/mol tRNA
		ATP	844	18.9748	0.189748	62.6575
		GTP	1438	32.3291	0.323291	111.928
		CTP	1279	28.7545	0.287545	88.0432
		UTP	887	19.9415	0.199415	61.2552
	Total		4448	100	1	323.884	g/mol tRNA
	mRNA	Nucleotide	Count (NCBI 2017)	Molar ratio (%)	mol/mol mRNA	g/mol mRNA
		ATP	1287513	22.9132	0.229132	75.6624
		GTP	1536444	27.3432	0.273432	94.6659
		CTP	1456317	25.9173	0.259173	79.3559
		UTP	1338826	23.8263	0.238263	73.1883
	Total		5619100	100	1	322.873	g/mol mRNA

## Sheet: Fatty acid
MNX	Fatty acids	Fatty acids composition (%) (Yamada, 1981)	g/g fatty acid	Molar mass (g/mol)	mol/g fatty acid	mol/mol fatty acid
MNXM564	Tetradecanoic acid (C14:0)	1	0.0120627	228.371	5.28207e-05	0.0146784
MNXM844	Hexadecanoic acid (C16:0)	11.7	0.141134	256.424	0.000550393	0.152949
MNXM6439	Octadecanoic acid (C18:0)	8.7	0.104946	284.478	0.000368906	0.102516
MNXM11121	Octadecenoic acid (C18:1)	61.5	0.741858	282.461	0.00262641	0.729856
	Total	82.9	1	weighted average molar mass (g/mol)	0.00359853	1
				278.345	277.891
				weighted average molar mass (g/mol): R-group only	MM fatty acid (g fatty acid /mol fatty acid)
				233.345
				COOH = 45 g/mol

## Sheet: Lipids
MNX	Phospholipid	Phospholipids composition (%) (Hanada, 2001)	g/g phospholipid	Molar mass (g/mol; excl. R groups)	R groups	Molar mass (g/mol)	mol/g phospholipid	mol/mol phospholipid
MNXM9525	Phosphatidylcholine (PC)	74.3	0.744489	311.077	2	777.768	0.000957212	0.753557
MNXM96336	Cardiolipin (CL)	3.7	0.0370741	508.219	4	1441.6	2.57173e-05	0.0202458
MNXM32127	Phosphatidylethanolamine (PE)	4.5	0.0450902	269.146	2	735.837	6.12774e-05	0.0482401
MNXM101192	Phosphatidylglycerol (PG)	17.3	0.173347	300.156	2	766.847	0.000226051	0.177957
	Total	99.8					0.00127026	1
							787.242
							MM phospholipid (g phospholipid / mol phospholipid)

## Sheet: Peptidoglycan
MNX	Name	Molar mass (g/mol)
MNXM1954	UDP-N-acetylmuramoyl-L-alanyl-γ-D-glutamyl-meso-2,6-diaminopimeloyl-D-alanyl-D-alaninate(4−)	1189.91
MNXM162376	N-acetylmuramoyl-L-alanyl-D-glutamyl-meso-2,6-diaminopimelyl-D-alanyl-D-alanine-diphosphoundecaprenyl-N-acetylglucosamine	1916.21
MNXM89653	di-trans,octa-cis-undecaprenyl phosphate	845.27
	NAG-NAM-L-Ala-D-Glu-meso-A2pm-D-Ala-D-Ala	1070.94
MNXM156	D-alanine	89.09
Incorporated peptidoglycan monomer	NAG-NAM-L-Ala-D-Glu-meso-A2pm-D-Ala	981.85

## Sheet: LPS
MNX	Name	Molar mass (g/mol)
MNXM5210	lipid A-core	3805.83

## Sheet: Biomass_GPR
Reaction	Reaction ID	A. pasteurianus 386B gene identifier
Protein synthesis reaction	Prot_syn	APA386B_2439 and APA386B_76 and APA386B_122 and APA386B_368 and APA386B_552 and APA386B_824 and APA386B_863 and APA386B_877 and APA386B_944 and APA386B_970 and APA386B_976 and APA386B_1360 and APA386B_1390 and APA386B_1412 and APA386B_1758 and APA386B_1783 and APA386B_1784 and APA386B_1851 and APA386B_2175 and APA386B_2243 and APA386B_2266 and APA386B_2290 and APA386B_2297 and APA386B_2411 and AP…
DNA synthesis reaction	DNA_syn	APA386B_857 and APA386B_1003 and APA386B_1362 and APA386B_1534 and APA386B_1741 and APA386B_2226 and APA386B_2374 and APA386B_2752
RNA synthesis reaction	RNA_syn	APA386B_100 and APA386B_101 and APA386B_190 and APA386B_193 and APA386B_523 and APA386B_995 and APA386B_1315 and APA386B_2145 and APA386B_2434 and APA386B_2436 and APA386B_2465 and APA386B_2499 and APA386B_2505
Fatty acid synthesis reaction	FA_syn
Phospholipid synthesis reaction	LPD_syn
Peptidoglycan synthesis reaction	MUREIN_syn	APA386B_801 and APA386B_804
LPS export reaction	LPS_exp	APA386B_541 and APA386B_2184 and APA386B_2488 and APA386B_2513 and APA386B_2515
